# Supplementary material for: Performance of a scalable RNA extraction-free transcriptome profiling method for adherent cultured human cells
Source: Sci Rep. 2021 Sep 30;11:19438. doi: 10.1038/s41598-021-98912-x (PMC8484438; doi:10.1038/s41598-021-98912-x)
Supplement: Supplementary file 2 — Supplementary Table S3. [file 41598_2021_98912_MOESM2_ESM.xlsx]

## Sheet: featurecounts
FeatureCounts run information for all samples from each method
method	var	samp_1_DMSO	samp_2_DMSO	samp_3_DMSO	samp_4_DMSO	samp_5_DMSO	samp_6_DMSO	samp_1_calmidazolium	samp_2_calmidazolium	samp_3_calmidazolium	samp_4_calmidazolium	samp_5_calmidazolium	samp_6_calmidazolium	samp_1_fludrocortisone	samp_2_fludrocortisone	samp_3_fludrocortisone	samp_4_fludrocortisone	samp_5_fludrocortisone	samp_6_fludrocortisone
inlysate	Assigned	8321462	15556156	5254802	4294995	3446610	1922517	3456598	477368	1102480	2933612	464095	655821	831738	1429262	1921041	955536	2574601	613062
inlysate	Unassigned_Unmapped	4369255	9479823	2689096	2279197	1656679	910177	1690127	279982	488053	1544926	218706	375356	468291	789218	871652	535808	1136235	321791
inlysate	Unassigned_MappingQuality	0	0	0	0	0	0	0	0	0	0	0	0	0	0	0	0	0	0
inlysate	Unassigned_Chimera	0	0	0	0	0	0	0	0	0	0	0	0	0	0	0	0	0	0
inlysate	Unassigned_FragmentLength	0	0	0	0	0	0	0	0	0	0	0	0	0	0	0	0	0	0
inlysate	Unassigned_Duplicate	0	0	0	0	0	0	0	0	0	0	0	0	0	0	0	0	0	0
inlysate	Unassigned_MultiMapping	8399627	15313031	4910530	4212732	3258970	1745263	3374807	538347	1037376	3045070	469100	666448	841156	1468671	1784936	1010991	2383970	586099
inlysate	Unassigned_Secondary	0	0	0	0	0	0	0	0	0	0	0	0	0	0	0	0	0	0
inlysate	Unassigned_NonSplit	0	0	0	0	0	0	0	0	0	0	0	0	0	0	0	0	0	0
inlysate	Unassigned_NoFeatures	1726196	3386613	986071	1012465	686606	362901	613340	131144	204804	757489	72998	122497	175893	325805	358918	245916	502864	125319
inlysate	Unassigned_Overlapping_Length	0	0	0	0	0	0	0	0	0	0	0	0	0	0	0	0	0	0
inlysate	Unassigned_Ambiguity	162688	251261	86874	69881	53216	30584	76386	7394	17016	52469	6953	10118	12912	23078	30422	15295	39525	9322
purified_RNA	Assigned	5588774	4925109	9893024	2985933	5332738	3930493	6013261	7089124	4178963	7252227	5622151	3647828	16929004	12469867	1499048	14750964	20329089	7605136
purified_RNA	Unassigned_Unmapped	1967397	2286597	3579524	1224490	2043184	1400952	1774045	2451871	1239638	2045562	1453612	1029487	5060327	3939820	1065345	4149575	5936009	2950392
purified_RNA	Unassigned_MappingQuality	0	0	0	0	0	0	0	0	0	0	0	0	0	0	0	0	0	0
purified_RNA	Unassigned_Chimera	0	0	0	0	0	0	0	0	0	0	0	0	0	0	0	0	0	0
purified_RNA	Unassigned_FragmentLength	0	0	0	0	0	0	0	0	0	0	0	0	0	0	0	0	0	0
purified_RNA	Unassigned_Duplicate	0	0	0	0	0	0	0	0	0	0	0	0	0	0	0	0	0	0
purified_RNA	Unassigned_MultiMapping	7352645	5423117	9315976	4030537	5703606	4239021	8373606	8188962	3227013	9244781	5178422	4618683	20076550	11351435	1816577	15788717	17609559	7993940
purified_RNA	Unassigned_Secondary	0	0	0	0	0	0	0	0	0	0	0	0	0	0	0	0	0	0
purified_RNA	Unassigned_NonSplit	0	0	0	0	0	0	0	0	0	0	0	0	0	0	0	0	0	0
purified_RNA	Unassigned_NoFeatures	617752	526314	1082977	355351	575500	356814	565099	632989	359631	803285	491692	350227	1732496	1190865	186192	1549146	2075160	673420
purified_RNA	Unassigned_Overlapping_Length	0	0	0	0	0	0	0	0	0	0	0	0	0	0	0	0	0	0
purified_RNA	Unassigned_Ambiguity	107051	83006	174134	53890	111236	78818	145823	145611	83399	154480	102417	75095	407393	233330	21727	298726	344130	145594
truseq	Assigned	9341309	10633097	10227673	7616628	9977607	8521219	8001789	8642592	7726384	7697084	9498066	7457713	8792112	6714575	11062759	8138054	7177021	10984141
truseq	Unassigned_Unmapped	4665112	4370012	4112931	3670719	4084155	3290782	3600984	3575973	2828787	3198826	3658207	3901351	3817461	2771717	4220348	3641339	2748441	4003315
truseq	Unassigned_MappingQuality	0	0	0	0	0	0	0	0	0	0	0	0	0	0	0	0	0	0
truseq	Unassigned_Chimera	0	0	0	0	0	0	0	0	0	0	0	0	0	0	0	0	0	0
truseq	Unassigned_FragmentLength	0	0	0	0	0	0	0	0	0	0	0	0	0	0	0	0	0	0
truseq	Unassigned_Duplicate	0	0	0	0	0	0	0	0	0	0	0	0	0	0	0	0	0	0
truseq	Unassigned_MultiMapping	2315822	2931179	2678640	2549708	2328474	1959362	2153086	2408136	1988871	2248857	2379837	2557162	2963475	1739244	2859896	2448620	1824827	3053031
truseq	Unassigned_Secondary	0	0	0	0	0	0	0	0	0	0	0	0	0	0	0	0	0	0
truseq	Unassigned_NonSplit	0	0	0	0	0	0	0	0	0	0	0	0	0	0	0	0	0	0
truseq	Unassigned_NoFeatures	364422	439242	498369	270656	409975	262182	199177	243867	283290	241704	276427	190835	342042	285854	567983	310047	312167	332575
truseq	Unassigned_Overlapping_Length	0	0	0	0	0	0	0	0	0	0	0	0	0	0	0	0	0	0
truseq	Unassigned_Ambiguity	606288	667061	728602	484592	574412	499990	490725	464280	450800	504983	563399	399520	561480	361723	685706	479545	403807	611073
