# Supplementary material for: Performance of a scalable RNA extraction-free transcriptome profiling method for adherent cultured human cells
Source: Sci Rep. 2021 Sep 30;11:19438. doi: 10.1038/s41598-021-98912-x (PMC8484438; doi:10.1038/s41598-021-98912-x)
Supplement: Supplementary file 3 — Supplementary Table S8. [file 41598_2021_98912_MOESM3_ESM.csv]

	method	Comparison	genes	baseMean	log2FoldChange	lfcSE	stat	pvalue	padj	isDEG	is_sig
1	inlysate	Calmidazolium_vs_DMSO	A1BG	182.912870818622	-0.323917050165067	0.144043456126502	-2.24874533613381	0.0245287030025102	0.161388263959541	non-DEG	non-sig
2	inlysate	Calmidazolium_vs_DMSO	A1BG-AS1	42.0111693826346	0.464355250467894	0.259667877366224	1.78826605422968	0.0737330937917574	0.314964452944637	non-DEG	non-sig
3	inlysate	Calmidazolium_vs_DMSO	A1CF	0	NA	NA	NA	NA	NA	filtered	filtered
4	inlysate	Calmidazolium_vs_DMSO	A2M	0.914522965648077	1.46136811420457	2.18469843677323	0.668910678749327	0.503552457798988	NA	filtered	filtered
5	inlysate	Calmidazolium_vs_DMSO	A2M-AS1	0.585048361559436	2.57410606383207	2.56562161355878	1.00330697645688	0.315712771094033	NA	filtered	filtered
6	inlysate	Calmidazolium_vs_DMSO	A2ML1	0.226596440241995	1.4426857477931	3.05466820808289	0.472288854146464	0.636720624924739	NA	filtered	filtered
7	inlysate	Calmidazolium_vs_DMSO	A2MP1	0.0122505454118296	1.84760531869917	3.10467014509186	0.59510519068186	0.551773159189176	NA	filtered	filtered
8	inlysate	Calmidazolium_vs_DMSO	A3GALT2	0	NA	NA	NA	NA	NA	filtered	filtered
9	inlysate	Calmidazolium_vs_DMSO	A4GALT	77.6126715112775	-0.109413849214763	0.201050047657918	-0.544212003376036	0.586295592729733	0.829579284323026	non-DEG	non-sig
10	inlysate	Calmidazolium_vs_DMSO	A4GNT	0	NA	NA	NA	NA	NA	filtered	filtered
11	inlysate	Calmidazolium_vs_DMSO	AA06	0	NA	NA	NA	NA	NA	filtered	filtered
12	inlysate	Calmidazolium_vs_DMSO	AAAS	63.5634648085318	-0.490597654827813	0.226708429812305	-2.16400270265197	0.0304641419835751	0.185912810993886	non-DEG	non-sig
13	inlysate	Calmidazolium_vs_DMSO	AACS	60.4918850276655	-0.308530587972158	0.230356379859536	-1.33936202748233	0.180452844912001	0.491379299456372	non-DEG	non-sig
14	inlysate	Calmidazolium_vs_DMSO	AACSP1	0	NA	NA	NA	NA	NA	filtered	filtered
15	inlysate	Calmidazolium_vs_DMSO	AADAC	0.289293019935773	0.367310328482972	3.08567508587922	0.119037266808768	0.905245831028358	NA	filtered	filtered
16	inlysate	Calmidazolium_vs_DMSO	AADACL2	0	NA	NA	NA	NA	NA	filtered	filtered
17	inlysate	Calmidazolium_vs_DMSO	AADACL2-AS1	0	NA	NA	NA	NA	NA	filtered	filtered
18	inlysate	Calmidazolium_vs_DMSO	AADACL3	0	NA	NA	NA	NA	NA	filtered	filtered
19	inlysate	Calmidazolium_vs_DMSO	AADACL4	0.0245010908236592	1.68220344404562	3.10209728155805	0.542279397247246	0.587626046427295	NA	filtered	filtered
20	inlysate	Calmidazolium_vs_DMSO	AADACP1	0	NA	NA	NA	NA	NA	filtered	filtered
21	inlysate	Calmidazolium_vs_DMSO	AADAT	26.5798742351894	-0.184927613302718	0.339701767059365	-0.544382253008419	0.586178455664087	0.829579284323026	non-DEG	non-sig
22	inlysate	Calmidazolium_vs_DMSO	AAGAB	49.6057871048369	0.199351350575208	0.271399648683231	0.734530613957738	0.462625409006624	0.757619801840188	non-DEG	non-sig
23	inlysate	Calmidazolium_vs_DMSO	AAK1	200.369934904981	0.0485199287233407	0.131694873480211	0.368426860067802	0.712554972386423	0.892314571552585	non-DEG	non-sig
24	inlysate	Calmidazolium_vs_DMSO	AAMDC	48.093167901522	-0.474296781806427	0.257904157537227	-1.8390427914601	0.0659088923816077	0.295580458992451	non-DEG	non-sig
25	inlysate	Calmidazolium_vs_DMSO	AAMP	89.1339179738068	-0.0238065064016647	0.195732998195483	-0.12162745485505	0.903194069079717	0.965463433561434	non-DEG	non-sig
26	inlysate	Calmidazolium_vs_DMSO	AANAT	0	NA	NA	NA	NA	NA	filtered	filtered
27	inlysate	Calmidazolium_vs_DMSO	AAR2	75.0852186081965	-0.23287932408404	0.210102926366086	-1.10840590424841	0.267686556169121	0.597807504971164	non-DEG	non-sig
28	inlysate	Calmidazolium_vs_DMSO	AARD	0.318656401719459	1.42183056619345	3.0834875914206	0.461111168454029	0.644718849325604	NA	filtered	filtered
29	inlysate	Calmidazolium_vs_DMSO	AARS1	196.299753673519	0.350037370603948	0.123867705888027	2.82589693652978	0.00471484314179626	0.0521122431745071	DEG	non-sig
30	inlysate	Calmidazolium_vs_DMSO	AARS2	41.181413571159	0.10328022768887	0.344444382150165	0.29984587655096	0.764294719950602	0.912397062419253	non-DEG	non-sig
31	inlysate	Calmidazolium_vs_DMSO	AARSD1	0	NA	NA	NA	NA	NA	filtered	filtered
32	inlysate	Calmidazolium_vs_DMSO	AASDH	19.454759863902	-0.449143370748906	0.402540589110398	-1.11577163371649	0.264519898851166	0.594548416948023	non-DEG	non-sig
33	inlysate	Calmidazolium_vs_DMSO	AASDHPPT	74.4015945383147	-0.236335746267566	0.202555181700612	-1.16677215701587	0.243302393947509	0.572561515773083	non-DEG	non-sig
34	inlysate	Calmidazolium_vs_DMSO	AASS	17.1159406285458	0.686171384372558	0.420360951247354	1.63233854699504	0.102608187118356	0.376438925928432	non-DEG	non-sig
35	inlysate	Calmidazolium_vs_DMSO	AATBC	0.32698681520343	1.08833483960432	3.07096764933944	0.35439475887622	0.723043061837391	NA	filtered	filtered
36	inlysate	Calmidazolium_vs_DMSO	AATF	1.41866675180324	-0.375592821593597	1.52552196652547	-0.246206105080904	0.805522689828496	NA	filtered	filtered
37	inlysate	Calmidazolium_vs_DMSO	AATK	0	NA	NA	NA	NA	NA	filtered	filtered
38	inlysate	Calmidazolium_vs_DMSO	ABALON	0	NA	NA	NA	NA	NA	filtered	filtered
39	inlysate	Calmidazolium_vs_DMSO	ABAT	11.1707799920364	0.194252873843298	0.595509296860445	0.326196206956649	0.744275910998157	NA	filtered	filtered
40	inlysate	Calmidazolium_vs_DMSO	ABCA1	143.115915511795	0.779230682200491	0.167387240126793	4.65525736376463	3.2357626310936e-06	0.00013056107291003	DEG	non-sig
41	inlysate	Calmidazolium_vs_DMSO	ABCA10	0.584421791122473	-0.203042406086363	2.15919139136907	-0.0940363169740225	0.925080307770689	NA	filtered	filtered
42	inlysate	Calmidazolium_vs_DMSO	ABCA11P	1.8361292909651	1.14325423078329	1.36555299718044	0.837209711482346	0.402474699600787	NA	filtered	filtered
43	inlysate	Calmidazolium_vs_DMSO	ABCA12	0.122532299111959	1.84257101951042	3.08538488754921	0.597193247087566	0.550378367233345	NA	filtered	filtered
44	inlysate	Calmidazolium_vs_DMSO	ABCA13	0.0805765053699062	1.26558075485591	3.09477354746454	0.408941312004157	0.682582730659641	NA	filtered	filtered
45	inlysate	Calmidazolium_vs_DMSO	ABCA17P	0	NA	NA	NA	NA	NA	filtered	filtered
46	inlysate	Calmidazolium_vs_DMSO	ABCA2	25.8128027140256	-0.08830589802802	0.338692639230837	-0.260725766667267	0.794303994195328	0.922612266629014	non-DEG	non-sig
47	inlysate	Calmidazolium_vs_DMSO	ABCA3	0.349034772282309	1.56866886134806	3.07638752424779	0.509906131455795	0.610117226146476	NA	filtered	filtered
48	inlysate	Calmidazolium_vs_DMSO	ABCA4	1.17795458747709	3.11840732881498	1.82245758214185	1.71110008780015	0.0870626379775239	NA	filtered	filtered
49	inlysate	Calmidazolium_vs_DMSO	ABCA5	18.3906242833786	0.353667402718365	0.435826321275039	0.811487020067277	0.417086043923277	0.728143090060324	non-DEG	non-sig
50	inlysate	Calmidazolium_vs_DMSO	ABCA6	29.2124898265877	0.134166046950744	0.323104256385143	0.41524072895783	0.677965685834487	0.878142113531723	non-DEG	non-sig
51	inlysate	Calmidazolium_vs_DMSO	ABCA7	5.93252068422483	0.277333078233741	0.731690081369325	0.379030801831733	0.704664990859114	NA	filtered	filtered
52	inlysate	Calmidazolium_vs_DMSO	ABCA8	2.33359942882082	-0.979987795103123	1.15058120758449	-0.851732836103325	0.394362391389429	NA	filtered	filtered
53	inlysate	Calmidazolium_vs_DMSO	ABCA9	9.83067452853296	-0.365971458064525	0.573783930362052	-0.637821031051882	0.523590187635752	NA	filtered	filtered
54	inlysate	Calmidazolium_vs_DMSO	ABCA9-AS1	0	NA	NA	NA	NA	NA	filtered	filtered
55	inlysate	Calmidazolium_vs_DMSO	ABCB1	1.60850592646424	1.47410936709353	1.54247962249048	0.955675099754927	0.339236406401641	NA	filtered	filtered
56	inlysate	Calmidazolium_vs_DMSO	ABCB10	48.4327611859286	-0.180632443785456	0.251797490659406	-0.717371897997937	0.473144654626119	0.765661706306436	non-DEG	non-sig
57	inlysate	Calmidazolium_vs_DMSO	ABCB11	0	NA	NA	NA	NA	NA	filtered	filtered
58	inlysate	Calmidazolium_vs_DMSO	ABCB4	15.7347064089068	0.0726749930250494	0.438871928545423	0.165594990925758	0.868475689529942	0.953331636198483	non-DEG	non-sig
59	inlysate	Calmidazolium_vs_DMSO	ABCB5	0	NA	NA	NA	NA	NA	filtered	filtered
60	inlysate	Calmidazolium_vs_DMSO	ABCB6	29.1226969862639	-0.377950125409724	0.354533524355873	-1.06604904598626	0.286401471400161	0.617616267190575	non-DEG	non-sig
61	inlysate	Calmidazolium_vs_DMSO	ABCB7	51.5970574166146	0.208793526690742	0.238905142997155	0.873959949423223	0.382140065094909	0.698192623023922	non-DEG	non-sig
62	inlysate	Calmidazolium_vs_DMSO	ABCB8	52.3956684274288	0.0229355511366834	0.250201448810223	0.0916683386357205	0.926961553553176	0.973605972656962	non-DEG	non-sig
63	inlysate	Calmidazolium_vs_DMSO	ABCB9	7.52245328020701	-0.508237811038102	0.669630294568799	-0.758982703083015	0.447862903853517	NA	filtered	filtered
64	inlysate	Calmidazolium_vs_DMSO	ABCC1	7.55043609399609	-0.375746333627218	0.669771203656318	-0.561006999966553	0.57479276525099	NA	filtered	filtered
65	inlysate	Calmidazolium_vs_DMSO	ABCC10	31.7404450629095	-0.512510306510266	0.329163141117859	-1.55701001263309	0.119468108210667	0.404980930859457	non-DEG	non-sig
66	inlysate	Calmidazolium_vs_DMSO	ABCC11	0.988557394040598	1.106042920773	1.71500795759861	0.644919993445221	0.518979034443392	NA	filtered	filtered
67	inlysate	Calmidazolium_vs_DMSO	ABCC12	0	NA	NA	NA	NA	NA	filtered	filtered
68	inlysate	Calmidazolium_vs_DMSO	ABCC13	0.136303293331233	2.42107461887552	3.09170365900578	0.783087541984564	0.433575706382842	NA	filtered	filtered
69	inlysate	Calmidazolium_vs_DMSO	ABCC2	5.47923840870785	1.60189717212174	0.817917664773868	1.95850663350647	0.0501705934271871	NA	filtered	filtered
70	inlysate	Calmidazolium_vs_DMSO	ABCC3	85.233619484519	0.0888948303690062	0.196297177758882	0.452858423049762	0.650650691224388	0.863095787527254	non-DEG	non-sig
71	inlysate	Calmidazolium_vs_DMSO	ABCC4	78.415600654034	-0.163439704394426	0.204631735755118	-0.798701647089644	0.424463431502987	0.733881276253744	non-DEG	non-sig
72	inlysate	Calmidazolium_vs_DMSO	ABCC5	45.8854565481455	0.0472759370269067	0.313985089315332	0.150567458887922	0.880316932732069	0.956532196764494	non-DEG	non-sig
73	inlysate	Calmidazolium_vs_DMSO	ABCC5-AS1	0	NA	NA	NA	NA	NA	filtered	filtered
74	inlysate	Calmidazolium_vs_DMSO	ABCC6	0	NA	NA	NA	NA	NA	filtered	filtered
75	inlysate	Calmidazolium_vs_DMSO	ABCC6P1	0	NA	NA	NA	NA	NA	filtered	filtered
76	inlysate	Calmidazolium_vs_DMSO	ABCC6P2	0	NA	NA	NA	NA	NA	filtered	filtered
77	inlysate	Calmidazolium_vs_DMSO	ABCC8	0	NA	NA	NA	NA	NA	filtered	filtered
78	inlysate	Calmidazolium_vs_DMSO	ABCC9	68.9398455905459	0.0100611947592929	0.229464193236812	0.0438464695400625	0.965026785343158	0.987796989573061	non-DEG	non-sig
79	inlysate	Calmidazolium_vs_DMSO	ABCD1	30.4776550760964	-0.0375972874030049	0.35814733387874	-0.104977152826536	0.91639393793616	0.969269310200176	non-DEG	non-sig
80	inlysate	Calmidazolium_vs_DMSO	ABCD2	0.395323064996736	1.62256811092214	3.05907576277402	0.530411221149609	0.595826847667652	NA	filtered	filtered
81	inlysate	Calmidazolium_vs_DMSO	ABCD3	100.984813984256	-0.327822538470685	0.184391526898604	-1.77786118475472	0.0754266565614465	0.318810104532121	non-DEG	non-sig
82	inlysate	Calmidazolium_vs_DMSO	ABCD4	54.3308545026609	0.42581372490051	0.253290294766724	1.68112925642365	0.092737810801824	0.358851254311062	non-DEG	non-sig
83	inlysate	Calmidazolium_vs_DMSO	ABCE1	126.090502581007	-0.509262364029832	0.166393676767381	-3.06058724059438	0.00220903394695143	0.0305448762466816	DEG	non-sig
84	inlysate	Calmidazolium_vs_DMSO	ABCF1	1.22690436274011	0.196035852012907	1.70161693363698	0.115205630678526	0.908282135759791	NA	filtered	filtered
85	inlysate	Calmidazolium_vs_DMSO	ABCF1-DT	0	NA	NA	NA	NA	NA	filtered	filtered
86	inlysate	Calmidazolium_vs_DMSO	ABCF2	117.919896483946	-0.112175570030395	0.165170798032689	-0.679148925636322	0.497043505022635	0.779765329069755	non-DEG	non-sig
87	inlysate	Calmidazolium_vs_DMSO	ABCF3	59.9293699177003	-0.281163919306461	0.240457219120274	-1.16928874223496	0.242287317336316	0.571560326213643	non-DEG	non-sig
88	inlysate	Calmidazolium_vs_DMSO	ABCG1	0	NA	NA	NA	NA	NA	filtered	filtered
89	inlysate	Calmidazolium_vs_DMSO	ABCG2	0.529053648482614	-0.741799354482686	2.42538405974029	-0.305848202268682	0.759720225760944	NA	filtered	filtered
90	inlysate	Calmidazolium_vs_DMSO	ABCG4	1.70228852528893	-1.34063949880293	1.2764323820432	-1.05030201181276	0.293579280523719	NA	filtered	filtered
91	inlysate	Calmidazolium_vs_DMSO	ABCG5	0	NA	NA	NA	NA	NA	filtered	filtered
92	inlysate	Calmidazolium_vs_DMSO	ABCG8	0	NA	NA	NA	NA	NA	filtered	filtered
93	inlysate	Calmidazolium_vs_DMSO	ABHD1	0.0448165852127256	1.9376602790518	3.10310520780713	0.62442622769503	0.532347704957584	NA	filtered	filtered
94	inlysate	Calmidazolium_vs_DMSO	ABHD10	87.5230552393135	0.21453535062968	0.18764805903114	1.1432857432012	0.252919972335284	0.58177894332432	non-DEG	non-sig
95	inlysate	Calmidazolium_vs_DMSO	ABHD11	29.2131288315438	-0.160322874979678	0.349230996843943	-0.459074012411673	0.646181017892435	0.860563301692325	non-DEG	non-sig
96	inlysate	Calmidazolium_vs_DMSO	ABHD11-AS1	4.10573073465182	0.736742270521823	0.924335716869652	0.797050527287714	0.425421687042744	NA	filtered	filtered
97	inlysate	Calmidazolium_vs_DMSO	ABHD12	152.78933110743	0.147773559413246	0.153904296602312	0.960165262930198	0.336972046569304	0.664098807389427	non-DEG	non-sig
98	inlysate	Calmidazolium_vs_DMSO	ABHD12B	0	NA	NA	NA	NA	NA	filtered	filtered
99	inlysate	Calmidazolium_vs_DMSO	ABHD13	45.5961976828995	0.284194838184164	0.257344630545612	1.10433560467776	0.269447583377962	0.599322530484478	non-DEG	non-sig
100	inlysate	Calmidazolium_vs_DMSO	ABHD14A	41.6494435752426	-0.595156956936221	0.281540913560373	-2.11392706448896	0.0345214972386625	0.199906330119217	non-DEG	non-sig
101	inlysate	Calmidazolium_vs_DMSO	ABHD14A-ACY1	0	NA	NA	NA	NA	NA	filtered	filtered
102	inlysate	Calmidazolium_vs_DMSO	ABHD14B	153.504790336603	0.0118459376790331	0.154121675102845	0.0768609455557007	0.93873416653275	0.977049846799393	non-DEG	non-sig
103	inlysate	Calmidazolium_vs_DMSO	ABHD15	38.776436743912	-0.540355921794615	0.285368423313858	-1.8935378887394	0.0582863745204848	0.274824610253642	non-DEG	non-sig
104	inlysate	Calmidazolium_vs_DMSO	ABHD16A	0.441059792871191	0.291387259543639	3.05973867409937	0.0952327275561885	0.924129975279993	NA	filtered	filtered
105	inlysate	Calmidazolium_vs_DMSO	ABHD16B	0	NA	NA	NA	NA	NA	filtered	filtered
106	inlysate	Calmidazolium_vs_DMSO	ABHD17A	78.0805588032096	0.081182764671121	0.199277173265517	0.407386171435467	0.683724381913589	0.880576703638743	non-DEG	non-sig
107	inlysate	Calmidazolium_vs_DMSO	ABHD17B	37.9015555447886	0.445462543958111	0.299826575297306	1.48573402313118	0.137349487520369	0.433120140880296	non-DEG	non-sig
108	inlysate	Calmidazolium_vs_DMSO	ABHD17C	39.9751183117331	0.725828417754842	0.304672467920936	2.38232362348933	0.0172037710453216	0.128989766934587	non-DEG	non-sig
109	inlysate	Calmidazolium_vs_DMSO	ABHD18	19.3507126718482	0.0820059995462594	0.432542390789685	0.189590665082658	0.849629902724755	0.944875588580449	non-DEG	non-sig
110	inlysate	Calmidazolium_vs_DMSO	ABHD2	198.737915593496	-0.0554423009064909	0.126796283585141	-0.43725493633465	0.661926472602551	0.869671148193779	non-DEG	non-sig
111	inlysate	Calmidazolium_vs_DMSO	ABHD3	10.0258299841742	-1.37971325792023	0.59071612776312	-2.33566207705353	0.0195088604538814	NA	filtered	filtered
112	inlysate	Calmidazolium_vs_DMSO	ABHD4	85.2054664524459	0.114329771988171	0.242342691116933	0.471769012142419	0.637091671616604	0.856667938520477	non-DEG	non-sig
113	inlysate	Calmidazolium_vs_DMSO	ABHD5	176.077233094887	0.192640172899563	0.131754551951911	1.4621139842658	0.14370997723105	0.441815832692888	non-DEG	non-sig
114	inlysate	Calmidazolium_vs_DMSO	ABHD6	25.4638820768222	0.550911556626643	0.373358634995801	1.47555595341417	0.140063136947488	0.435580300935953	non-DEG	non-sig
115	inlysate	Calmidazolium_vs_DMSO	ABHD8	11.7504642846739	0.0695310971065178	0.501769980936208	0.138571655834783	0.889788642545893	NA	filtered	filtered
116	inlysate	Calmidazolium_vs_DMSO	ABI1	156.606637281576	0.269785509735053	0.145346443518876	1.85615487523104	0.0634314859037249	0.288670405932861	non-DEG	non-sig
117	inlysate	Calmidazolium_vs_DMSO	ABI2	100.447872111424	0.0670711422654114	0.17924091778632	0.374195485571936	0.708258882430698	0.890374998971625	non-DEG	non-sig
118	inlysate	Calmidazolium_vs_DMSO	ABI3	0.268657317212269	1.55301908119113	3.07182664112053	0.505568595701946	0.613159532323064	NA	filtered	filtered
119	inlysate	Calmidazolium_vs_DMSO	ABI3BP	67.8020515879358	0.078244110096705	0.230794457902741	0.339020749491645	0.734594099002905	0.899837468017823	non-DEG	non-sig
120	inlysate	Calmidazolium_vs_DMSO	ABITRAM	33.3270453821161	-0.497799146376594	0.345758822378114	-1.43972941298432	0.149943968443855	0.45078740913654	non-DEG	non-sig
121	inlysate	Calmidazolium_vs_DMSO	ABL1	180.475244992907	0.385793932979716	0.132702411788201	2.90721116354283	0.00364666939595529	0.0437731032510906	DEG	non-sig
122	inlysate	Calmidazolium_vs_DMSO	ABL2	1104.1052121155	1.66405749780984	0.269971425879731	6.16382823621919	7.10069645970228e-10	7.3330222627471e-08	DEG	sig
123	inlysate	Calmidazolium_vs_DMSO	ABLIM1	10.2526254925239	-0.618853892300029	0.580801838264387	-1.06551641459909	0.286642301532158	NA	filtered	filtered
124	inlysate	Calmidazolium_vs_DMSO	ABLIM2	0.0616721127881314	1.21879862548078	3.1036048212139	0.392704192605321	0.694537973693779	NA	filtered	filtered
125	inlysate	Calmidazolium_vs_DMSO	ABLIM3	107.179490792861	-0.0496857966640458	0.179521878924767	-0.276767360956978	0.781958744686206	0.918232909558772	non-DEG	non-sig
126	inlysate	Calmidazolium_vs_DMSO	ABO	0	NA	NA	NA	NA	NA	filtered	filtered
127	inlysate	Calmidazolium_vs_DMSO	ABR	2.11651253711457	0.733760200022646	1.16917833969845	0.6275862074317	0.530275046386133	NA	filtered	filtered
128	inlysate	Calmidazolium_vs_DMSO	ABRA	0	NA	NA	NA	NA	NA	filtered	filtered
129	inlysate	Calmidazolium_vs_DMSO	ABRACL	134.964655230512	0.17644830659326	0.161352046201264	1.09356100989984	0.274147557433354	0.603364843271175	non-DEG	non-sig
130	inlysate	Calmidazolium_vs_DMSO	ABRAXAS1	55.1991419483769	-0.0341817179600213	0.232978246529979	-0.146716349998895	0.883355912830297	0.95822466596912	non-DEG	non-sig
131	inlysate	Calmidazolium_vs_DMSO	ABRAXAS2	44.0295294308937	0.0376336471681912	0.268875251305847	0.139966943723589	0.888686108327701	0.960211658274116	non-DEG	non-sig
132	inlysate	Calmidazolium_vs_DMSO	ABT1	37.639533429861	0.029796873338825	0.286544010733135	0.103987074315699	0.917179606158857	0.969307201348086	non-DEG	non-sig
133	inlysate	Calmidazolium_vs_DMSO	ABTB1	40.8451277236214	0.830356250390301	0.288482719981626	2.87835697903565	0.0039975249775802	0.0466086625052701	DEG	non-sig
134	inlysate	Calmidazolium_vs_DMSO	ABTB2	27.0170132339213	-0.285909345607601	0.351503283363808	-0.813390255907462	0.415994344225826	0.728143090060324	non-DEG	non-sig
135	inlysate	Calmidazolium_vs_DMSO	ACAA1	131.227756596492	-0.301346827663003	0.165020376404237	-1.82611889652232	0.0678323544132483	0.300755368398016	non-DEG	non-sig
136	inlysate	Calmidazolium_vs_DMSO	ACAA2	200.268386020722	-0.485972276453392	0.136147005698302	-3.56946723845175	0.000357707946136502	0.0073344729282315	DEG	non-sig
137	inlysate	Calmidazolium_vs_DMSO	ACACA	0.977076885146198	-1.74639530566326	1.67701784790601	-1.04136954048753	0.297704073473395	NA	filtered	filtered
138	inlysate	Calmidazolium_vs_DMSO	ACACB	4.90987250825334	-0.0638422114273343	0.798519074805934	-0.0799507656631121	0.936276413860691	NA	filtered	filtered
139	inlysate	Calmidazolium_vs_DMSO	ACAD10	17.5084145225578	-0.0546519994988905	0.426507809510374	-0.128138332476562	0.898039501148646	0.963027310069425	non-DEG	non-sig
140	inlysate	Calmidazolium_vs_DMSO	ACAD11	0	NA	NA	NA	NA	NA	filtered	filtered
141	inlysate	Calmidazolium_vs_DMSO	ACAD8	25.2203275672363	-0.356440640951815	0.346542471482849	-1.02856264464962	0.303685239223234	0.634725524958567	non-DEG	non-sig
142	inlysate	Calmidazolium_vs_DMSO	ACAD9	51.7471869188777	-0.0624867636023429	0.252536866863141	-0.247436203586888	0.804570658656107	0.927248301322944	non-DEG	non-sig
143	inlysate	Calmidazolium_vs_DMSO	ACADL	0	NA	NA	NA	NA	NA	filtered	filtered
144	inlysate	Calmidazolium_vs_DMSO	ACADM	64.3734137535819	0.0841468298605455	0.236554607760122	0.355718413846643	0.722051453607261	0.896607459447801	non-DEG	non-sig
145	inlysate	Calmidazolium_vs_DMSO	ACADS	15.1867314069791	0.0167359654720561	0.466834242732099	0.0358499097540716	0.971402036392428	0.989825178461939	non-DEG	non-sig
146	inlysate	Calmidazolium_vs_DMSO	ACADSB	22.7279693996847	-0.0636452360678564	0.387196952598757	-0.16437432071892	0.869436477697402	0.953627542732073	non-DEG	non-sig
147	inlysate	Calmidazolium_vs_DMSO	ACADVL	573.895201772138	-0.0962779704480701	0.0939494739145287	-1.02478456170664	0.30546485246149	0.635797708370003	non-DEG	non-sig
148	inlysate	Calmidazolium_vs_DMSO	ACAN	0.0381831277353874	1.74841396883826	3.11025441771619	0.562144999739953	0.574017230940905	NA	filtered	filtered
149	inlysate	Calmidazolium_vs_DMSO	ACAP1	0	NA	NA	NA	NA	NA	filtered	filtered
150	inlysate	Calmidazolium_vs_DMSO	ACAP2	181.639809512588	0.151265006172359	0.140634629809715	1.07558861126187	0.282111283045963	0.612572306194681	non-DEG	non-sig
151	inlysate	Calmidazolium_vs_DMSO	ACAP3	54.5769061928257	-0.254550538184579	0.280744813511773	-0.906697206621428	0.364566941020968	0.687444191085376	non-DEG	non-sig
152	inlysate	Calmidazolium_vs_DMSO	ACAT1	229.54415900747	-0.0682809354977165	0.120129129804068	-0.568396155113113	0.569766000600383	0.822392481550708	non-DEG	non-sig
153	inlysate	Calmidazolium_vs_DMSO	ACAT2	110.820948541074	0.112547646564715	0.174059895360039	0.646602977279248	0.517888930622451	0.790475433473994	non-DEG	non-sig
154	inlysate	Calmidazolium_vs_DMSO	ACBD3	275.793331717534	0.492878483932076	0.107079688709626	4.60291293214944	4.16622431340873e-06	0.000163508029987569	DEG	non-sig
155	inlysate	Calmidazolium_vs_DMSO	ACBD3-AS1	0	NA	NA	NA	NA	NA	filtered	filtered
156	inlysate	Calmidazolium_vs_DMSO	ACBD4	9.66849148426725	-0.160198972582778	0.603212930587161	-0.265576158035674	0.790565649507207	NA	filtered	filtered
157	inlysate	Calmidazolium_vs_DMSO	ACBD5	65.2430320405411	0.14292244473954	0.253687054182865	0.563380915119605	0.573175530059534	0.82490969066153	non-DEG	non-sig
158	inlysate	Calmidazolium_vs_DMSO	ACBD6	159.977728320302	0.0446594195763541	0.145813027615327	0.306278665951381	0.759392481311531	0.910850820787459	non-DEG	non-sig
159	inlysate	Calmidazolium_vs_DMSO	ACBD7	2.47902818324016	0.0446391986466919	1.19278830570528	0.0374242423682192	0.970146743592638	NA	filtered	filtered
160	inlysate	Calmidazolium_vs_DMSO	ACBD7-DCLRE1CP1	0	NA	NA	NA	NA	NA	filtered	filtered
161	inlysate	Calmidazolium_vs_DMSO	ACCS	18.5061215652206	0.783805972789096	0.422129915564121	1.85678850015082	0.063341250460087	0.288618664137372	non-DEG	non-sig
162	inlysate	Calmidazolium_vs_DMSO	ACCSL	0	NA	NA	NA	NA	NA	filtered	filtered
163	inlysate	Calmidazolium_vs_DMSO	ACD	58.0869393183043	-0.726418670110534	0.244186536336609	-2.97485144352583	0.00293130466282016	0.0377574589068643	DEG	non-sig
164	inlysate	Calmidazolium_vs_DMSO	ACE	9.43414384393721	-0.306187982814122	0.662555239132401	-0.462132007612025	0.643986658156475	NA	filtered	filtered
165	inlysate	Calmidazolium_vs_DMSO	ACE2	0	NA	NA	NA	NA	NA	filtered	filtered
166	inlysate	Calmidazolium_vs_DMSO	ACER1	0.0122505454118296	1.84760531869917	3.10467014509186	0.59510519068186	0.551773159189176	NA	filtered	filtered
167	inlysate	Calmidazolium_vs_DMSO	ACER2	8.14264958633023	-0.455348572974574	0.68352764254855	-0.666174335359424	0.505299675215786	NA	filtered	filtered
168	inlysate	Calmidazolium_vs_DMSO	ACER3	71.4793282890402	-0.0529404206173696	0.221559080552833	-0.23894493732901	0.811148279658701	0.931064408286413	non-DEG	non-sig
169	inlysate	Calmidazolium_vs_DMSO	ACHE	0	NA	NA	NA	NA	NA	filtered	filtered
170	inlysate	Calmidazolium_vs_DMSO	ACIN1	205.300315575453	0.124796222212191	0.13177410902772	0.947046602196631	0.343615032562402	0.67052004241192	non-DEG	non-sig
171	inlysate	Calmidazolium_vs_DMSO	ACKR1	0	NA	NA	NA	NA	NA	filtered	filtered
172	inlysate	Calmidazolium_vs_DMSO	ACKR2	0.185016338364394	0.705555096689279	3.06744329208195	0.230014063670074	0.818080841457987	NA	filtered	filtered
173	inlysate	Calmidazolium_vs_DMSO	ACKR3	10.0999177811278	0.397817124562899	0.589884650425729	0.674398162887927	0.500058210399639	NA	filtered	filtered
174	inlysate	Calmidazolium_vs_DMSO	ACKR4	39.2816761152112	0.0297113584841209	0.305456475757614	0.0972687136863892	0.922513001020134	0.971451756698014	non-DEG	non-sig
175	inlysate	Calmidazolium_vs_DMSO	ACLY	480.048987390781	-0.0239343396648485	0.0907021919425334	-0.263878293922739	0.791873701942715	0.922001979768045	non-DEG	non-sig
176	inlysate	Calmidazolium_vs_DMSO	ACMSD	0	NA	NA	NA	NA	NA	filtered	filtered
177	inlysate	Calmidazolium_vs_DMSO	ACO1	150.180112275323	-0.281780257400519	0.171173250320579	-1.64616992942992	0.099728778400551	0.371928372899159	non-DEG	non-sig
178	inlysate	Calmidazolium_vs_DMSO	ACO2	208.965091412338	-0.0778877513720975	0.122398107673622	-0.636347676058746	0.524549836781387	0.795377317011921	non-DEG	non-sig
179	inlysate	Calmidazolium_vs_DMSO	ACOD1	0	NA	NA	NA	NA	NA	filtered	filtered
180	inlysate	Calmidazolium_vs_DMSO	ACOT1	1.51841700106347	-0.944880864018443	1.38810660080911	-0.680697623271647	0.496062840539913	NA	filtered	filtered
181	inlysate	Calmidazolium_vs_DMSO	ACOT11	11.4092276623863	-0.109591744903201	0.654306631496073	-0.167492945398734	0.866982197879861	NA	filtered	filtered
182	inlysate	Calmidazolium_vs_DMSO	ACOT12	0	NA	NA	NA	NA	NA	filtered	filtered
183	inlysate	Calmidazolium_vs_DMSO	ACOT13	114.954708301038	-0.326888924679318	0.172038512727655	-1.9000915521561	0.0574211061382846	0.271998987916712	non-DEG	non-sig
184	inlysate	Calmidazolium_vs_DMSO	ACOT2	24.0175869615469	-0.117727216719626	0.386470008807862	-0.30462186983869	0.760654161474538	0.911163277847114	non-DEG	non-sig
185	inlysate	Calmidazolium_vs_DMSO	ACOT4	5.12622964691475	-0.533276753970383	0.805077871646507	-0.662391518574161	0.507720337863605	NA	filtered	filtered
186	inlysate	Calmidazolium_vs_DMSO	ACOT6	0	NA	NA	NA	NA	NA	filtered	filtered
187	inlysate	Calmidazolium_vs_DMSO	ACOT7	132.179953774486	-0.165109889903037	0.180256026712693	-0.915974311173536	0.359680368725845	0.684675245302105	non-DEG	non-sig
188	inlysate	Calmidazolium_vs_DMSO	ACOT8	46.7972543385602	-0.193907621698008	0.253147973597742	-0.765985281028287	0.443685060237328	0.746738403604543	non-DEG	non-sig
189	inlysate	Calmidazolium_vs_DMSO	ACOT9	125.627737927468	-0.191158037471845	0.196401845801556	-0.97330061584549	0.33040391647001	0.659676009215985	non-DEG	non-sig
190	inlysate	Calmidazolium_vs_DMSO	ACOX1	116.280313275484	-0.116912345387633	0.195986857317386	-0.59653155822741	0.550820178025087	0.810569327795826	non-DEG	non-sig
191	inlysate	Calmidazolium_vs_DMSO	ACOX2	40.5812839623705	-0.327247871384482	0.341997416269712	-0.956872349954838	0.338631688766674	0.666077365771006	non-DEG	non-sig
192	inlysate	Calmidazolium_vs_DMSO	ACOX3	51.2265357176769	0.139492659637514	0.256650497116661	0.543512135003217	0.586777238022667	0.829957663533695	non-DEG	non-sig
193	inlysate	Calmidazolium_vs_DMSO	ACOXL	0	NA	NA	NA	NA	NA	filtered	filtered
194	inlysate	Calmidazolium_vs_DMSO	ACOXL-AS1	0.198655772297282	0.851239221380083	3.06774868067762	0.277480103484897	0.781411481358199	NA	filtered	filtered
195	inlysate	Calmidazolium_vs_DMSO	ACP1	182.150320559806	-0.234418227176496	0.164160745213341	-1.4279797942672	0.153297674432284	0.454330895286476	non-DEG	non-sig
196	inlysate	Calmidazolium_vs_DMSO	ACP2	51.5704629513893	0.0666181820506131	0.237075042200345	0.281000401528205	0.778710091860602	0.917451114826442	non-DEG	non-sig
197	inlysate	Calmidazolium_vs_DMSO	ACP3	0.0952502583599426	0.970179609812685	3.09282810233171	0.313686883885095	0.753758863474578	NA	filtered	filtered
198	inlysate	Calmidazolium_vs_DMSO	ACP4	0	NA	NA	NA	NA	NA	filtered	filtered
199	inlysate	Calmidazolium_vs_DMSO	ACP5	9.64244097192118	0.0926800923225369	0.57795287891605	0.160359253675418	0.872598085043443	NA	filtered	filtered
200	inlysate	Calmidazolium_vs_DMSO	ACP6	16.2111415970626	-0.30765351652856	0.555671420191174	-0.553660860266511	0.579810966270263	0.827348498525398	non-DEG	non-sig
201	inlysate	Calmidazolium_vs_DMSO	ACP7	0.828445117689824	1.94285496795327	2.2699555499362	0.855900005622524	0.392053091861301	NA	filtered	filtered
202	inlysate	Calmidazolium_vs_DMSO	ACR	0	NA	NA	NA	NA	NA	filtered	filtered
203	inlysate	Calmidazolium_vs_DMSO	ACRBP	0.0777157138992333	2.26795241794039	3.0989470311857	0.731846138419682	0.464262484295904	NA	filtered	filtered
204	inlysate	Calmidazolium_vs_DMSO	ACRV1	0.0827175005700618	1.31250307766355	3.07634492046311	0.426643666948101	0.669638887212707	NA	filtered	filtered
205	inlysate	Calmidazolium_vs_DMSO	ACSBG1	1.78639167204874	-0.0533440176026346	1.26305780272535	-0.0422340272056689	0.966312136963169	NA	filtered	filtered
206	inlysate	Calmidazolium_vs_DMSO	ACSBG2	0	NA	NA	NA	NA	NA	filtered	filtered
207	inlysate	Calmidazolium_vs_DMSO	ACSF2	28.940657384372	0.0320791692087188	0.346451892994109	0.0925934303071171	0.926226563181859	0.973104494435652	non-DEG	non-sig
208	inlysate	Calmidazolium_vs_DMSO	ACSF3	40.0806335562751	-0.0417431633476892	0.290619525395165	-0.14363509571812	0.885788625629544	0.958896489785586	non-DEG	non-sig
209	inlysate	Calmidazolium_vs_DMSO	ACSL1	63.1861034689455	-0.30504142913903	0.234201033531175	-1.30247687014765	0.192753419796359	0.510141091771165	non-DEG	non-sig
210	inlysate	Calmidazolium_vs_DMSO	ACSL3	233.651378033407	0.586766351811121	0.118928634921386	4.93376849233144	8.06580362480303e-07	3.85891090563791e-05	DEG	non-sig
211	inlysate	Calmidazolium_vs_DMSO	ACSL3-AS1	0	NA	NA	NA	NA	NA	filtered	filtered
212	inlysate	Calmidazolium_vs_DMSO	ACSL4	233.962743289304	0.132771250072127	0.13427507026056	0.988800451301086	0.32276078341457	0.651683599470697	non-DEG	non-sig
213	inlysate	Calmidazolium_vs_DMSO	ACSL5	2.71094951154272	-0.39960623613487	1.10391073819079	-0.361991438537676	0.717358428273292	NA	filtered	filtered
214	inlysate	Calmidazolium_vs_DMSO	ACSL6	0	NA	NA	NA	NA	NA	filtered	filtered
215	inlysate	Calmidazolium_vs_DMSO	ACSL6-AS1	0	NA	NA	NA	NA	NA	filtered	filtered
216	inlysate	Calmidazolium_vs_DMSO	ACSM1	0	NA	NA	NA	NA	NA	filtered	filtered
217	inlysate	Calmidazolium_vs_DMSO	ACSM2A	0	NA	NA	NA	NA	NA	filtered	filtered
218	inlysate	Calmidazolium_vs_DMSO	ACSM2B	0	NA	NA	NA	NA	NA	filtered	filtered
219	inlysate	Calmidazolium_vs_DMSO	ACSM3	0.575741500616829	-1.0164856034187	2.17595900848901	-0.467143728100167	0.640397050460767	NA	filtered	filtered
220	inlysate	Calmidazolium_vs_DMSO	ACSM4	0	NA	NA	NA	NA	NA	filtered	filtered
221	inlysate	Calmidazolium_vs_DMSO	ACSM5	0	NA	NA	NA	NA	NA	filtered	filtered
222	inlysate	Calmidazolium_vs_DMSO	ACSM6	0	NA	NA	NA	NA	NA	filtered	filtered
223	inlysate	Calmidazolium_vs_DMSO	ACSS1	3.74548232934301	0.0771638022627939	0.911363719551384	0.0846685034826463	0.932524936604197	NA	filtered	filtered
224	inlysate	Calmidazolium_vs_DMSO	ACSS2	33.623922976313	-0.409874305734845	0.306768572633022	-1.33610265946364	0.18151572087073	0.493022018812713	non-DEG	non-sig
225	inlysate	Calmidazolium_vs_DMSO	ACSS3	19.7623347982208	-0.311000210856801	0.39213543273459	-0.793093877510671	0.427723129669153	0.736727975961937	non-DEG	non-sig
226	inlysate	Calmidazolium_vs_DMSO	ACTA1	0.164422895369209	1.72939709996397	3.07591286638647	0.562238650796256	0.573953430855372	NA	filtered	filtered
227	inlysate	Calmidazolium_vs_DMSO	ACTA2	429.892712050204	-0.205203859076407	0.0926693878059678	-2.21436510950159	0.0268036730112794	0.171526434868997	non-DEG	non-sig
228	inlysate	Calmidazolium_vs_DMSO	ACTA2-AS1	0.114549383206162	1.54608111447463	3.08811406738744	0.500655442362795	0.616613636041943	NA	filtered	filtered
229	inlysate	Calmidazolium_vs_DMSO	ACTB	10500.1321583152	-0.244434241614412	0.0518801597945037	-4.71151674517989	2.45879889150696e-06	0.000104234398577934	DEG	non-sig
230	inlysate	Calmidazolium_vs_DMSO	ACTBL2	0	NA	NA	NA	NA	NA	filtered	filtered
231	inlysate	Calmidazolium_vs_DMSO	ACTC1	130.659697240906	-0.12927781737107	0.37421793727318	-0.345461306085649	0.729747594980536	0.898961713410391	non-DEG	non-sig
232	inlysate	Calmidazolium_vs_DMSO	ACTG1	10020.519294259	-0.108602408940388	0.0406815420713887	-2.66957453947569	0.0075947413728596	0.0741460973936966	DEG	non-sig
233	inlysate	Calmidazolium_vs_DMSO	ACTG1P17	0.115283540370958	1.19104909338094	3.07557485135499	0.387260642626273	0.698563259335125	NA	filtered	filtered
234	inlysate	Calmidazolium_vs_DMSO	ACTG1P20	2.34771327495523	0.214071163086525	1.07532906217817	0.199075027929503	0.84220405507649	NA	filtered	filtered
235	inlysate	Calmidazolium_vs_DMSO	ACTG1P4	0	NA	NA	NA	NA	NA	filtered	filtered
236	inlysate	Calmidazolium_vs_DMSO	ACTG2	0.145708584971698	1.32269059586506	3.07881874602204	0.429609764320823	0.667479533049497	NA	filtered	filtered
237	inlysate	Calmidazolium_vs_DMSO	ACTL10	4.15496643757539	-1.0032406242486	1.01547705971016	-0.987950062146112	0.323177105788174	NA	filtered	filtered
238	inlysate	Calmidazolium_vs_DMSO	ACTL6A	61.8961502263225	-0.130229702298015	0.236418586170714	-0.550843757283863	0.581740785156233	0.82857239416851	non-DEG	non-sig
239	inlysate	Calmidazolium_vs_DMSO	ACTL6B	0	NA	NA	NA	NA	NA	filtered	filtered
240	inlysate	Calmidazolium_vs_DMSO	ACTL7A	0	NA	NA	NA	NA	NA	filtered	filtered
241	inlysate	Calmidazolium_vs_DMSO	ACTL7B	0	NA	NA	NA	NA	NA	filtered	filtered
242	inlysate	Calmidazolium_vs_DMSO	ACTL8	0	NA	NA	NA	NA	NA	filtered	filtered
243	inlysate	Calmidazolium_vs_DMSO	ACTL9	0	NA	NA	NA	NA	NA	filtered	filtered
244	inlysate	Calmidazolium_vs_DMSO	ACTN1	1399.67821969632	-0.0684625617430071	0.0737589981706799	-0.928192673991901	0.353307633932901	0.679497760260017	non-DEG	non-sig
245	inlysate	Calmidazolium_vs_DMSO	ACTN1-AS1	0	NA	NA	NA	NA	NA	filtered	filtered
246	inlysate	Calmidazolium_vs_DMSO	ACTN2	0.832249226807541	2.26033652666286	2.05070996464428	1.10222145775497	0.270365405488991	NA	filtered	filtered
247	inlysate	Calmidazolium_vs_DMSO	ACTN3	0.588822306557621	0.382762701054867	2.78631417476124	0.137372412817612	0.890736435679686	NA	filtered	filtered
248	inlysate	Calmidazolium_vs_DMSO	ACTN4	21.3367101046652	-0.374556256318853	0.391484976869181	-0.956757675132997	0.338689579750348	0.666077365771006	non-DEG	non-sig
249	inlysate	Calmidazolium_vs_DMSO	ACTR10	219.265018263902	-0.015193138153905	0.137164959237659	-0.110765447956578	0.911802345240895	0.968885629615331	non-DEG	non-sig
250	inlysate	Calmidazolium_vs_DMSO	ACTR1A	519.557190756784	0.0016052437916675	0.0931479764259352	0.0172332653189077	0.986250524238862	0.996265736680862	non-DEG	non-sig
251	inlysate	Calmidazolium_vs_DMSO	ACTR1B	97.2832366442954	-0.330252946183943	0.191521977897006	-1.7243605658748	0.0846427718034001	0.340434719098783	non-DEG	non-sig
252	inlysate	Calmidazolium_vs_DMSO	ACTR2	731.923350871669	-0.178412913348498	0.0792826715271886	-2.25033932272722	0.0244274135605935	0.16103820475281	non-DEG	non-sig
253	inlysate	Calmidazolium_vs_DMSO	ACTR3	508.254998142891	-0.0528480882662348	0.0900962999754863	-0.586573347413977	0.557490287196861	0.815417806881185	non-DEG	non-sig
254	inlysate	Calmidazolium_vs_DMSO	ACTR3-AS1	2.79551823318102	-0.169846082585071	1.09804816008276	-0.154679993792138	0.877073602791205	NA	filtered	filtered
255	inlysate	Calmidazolium_vs_DMSO	ACTR3B	8.34430561107197	0.091302556738912	0.614176123170843	0.148658590417906	0.881823038130772	NA	filtered	filtered
256	inlysate	Calmidazolium_vs_DMSO	ACTR3BP2	0	NA	NA	NA	NA	NA	filtered	filtered
257	inlysate	Calmidazolium_vs_DMSO	ACTR3BP5	0	NA	NA	NA	NA	NA	filtered	filtered
258	inlysate	Calmidazolium_vs_DMSO	ACTR3C	0.283209180755283	2.410526210682	3.08856221227077	0.780468724607538	0.435115029590761	NA	filtered	filtered
259	inlysate	Calmidazolium_vs_DMSO	ACTR5	13.8705743297153	-0.240890359002738	0.497239242597006	-0.484455647033415	0.628062534163014	0.850376256249329	non-DEG	non-sig
260	inlysate	Calmidazolium_vs_DMSO	ACTR6	42.8887278107229	0.0429665105797099	0.287340767010123	0.149531551080589	0.88113421506383	0.956837858326299	non-DEG	non-sig
261	inlysate	Calmidazolium_vs_DMSO	ACTR8	98.6406579007142	-0.124675855359835	0.194571124617074	-0.640772651158814	0.521670404142824	0.793424478909178	non-DEG	non-sig
262	inlysate	Calmidazolium_vs_DMSO	ACTRT1	0	NA	NA	NA	NA	NA	filtered	filtered
263	inlysate	Calmidazolium_vs_DMSO	ACTRT2	0	NA	NA	NA	NA	NA	filtered	filtered
264	inlysate	Calmidazolium_vs_DMSO	ACTRT3	6.72626004482507	-1.37436377852112	0.775907410648504	-1.7712986880386	0.0765110455194489	NA	filtered	filtered
265	inlysate	Calmidazolium_vs_DMSO	ACVR1	114.709820858121	0.0984135703411239	0.170230981973478	0.578117856104813	0.563184552425041	0.819015455445438	non-DEG	non-sig
266	inlysate	Calmidazolium_vs_DMSO	ACVR1B	36.9250859003294	0.0706259719404895	0.291726524644469	0.242096504685552	0.808705386515262	0.929960285946988	non-DEG	non-sig
267	inlysate	Calmidazolium_vs_DMSO	ACVR1C	4.40635987952078	1.68683291158913	1.01729232806883	1.65815947397471	0.0972852821864854	NA	filtered	filtered
268	inlysate	Calmidazolium_vs_DMSO	ACVR2A	20.7706897274784	0.147984384340397	0.387091813032581	0.382297892536262	0.702240417703626	0.888229090809543	non-DEG	non-sig
269	inlysate	Calmidazolium_vs_DMSO	ACVR2B	2.76252606578696	-0.861570100839202	1.03915684287186	-0.829104967887355	0.407045012877227	NA	filtered	filtered
270	inlysate	Calmidazolium_vs_DMSO	ACVR2B-AS1	0.19117095826304	1.80407090807953	3.08573606115113	0.58464848332055	0.558784100411313	NA	filtered	filtered
271	inlysate	Calmidazolium_vs_DMSO	ACVRL1	76.2233512920299	0.0740170244725364	0.216689927011129	0.341580365518029	0.732666715415845	0.89920410253986	non-DEG	non-sig
272	inlysate	Calmidazolium_vs_DMSO	ACY1	0	NA	NA	NA	NA	NA	filtered	filtered
273	inlysate	Calmidazolium_vs_DMSO	ACY3	0	NA	NA	NA	NA	NA	filtered	filtered
274	inlysate	Calmidazolium_vs_DMSO	ACYP1	34.4283390090678	-0.451638629355937	0.364968184238499	-1.23747397406236	0.215911170680191	0.540421249637437	non-DEG	non-sig
275	inlysate	Calmidazolium_vs_DMSO	ACYP2	76.9483666401379	0.151136730845282	0.22876843845103	0.66065376792627	0.508834378945511	0.78659806973561	non-DEG	non-sig
276	inlysate	Calmidazolium_vs_DMSO	ADA	48.5267551832724	0.135097911458894	0.303218004538948	0.445547129248854	0.655924408878662	0.865747837099831	non-DEG	non-sig
277	inlysate	Calmidazolium_vs_DMSO	ADA2	20.0179845837203	0.411874321366929	0.416124071117465	0.989787301323079	0.32227809297606	0.65145492086452	non-DEG	non-sig
278	inlysate	Calmidazolium_vs_DMSO	ADAD1	0	NA	NA	NA	NA	NA	filtered	filtered
279	inlysate	Calmidazolium_vs_DMSO	ADAD2	0	NA	NA	NA	NA	NA	filtered	filtered
280	inlysate	Calmidazolium_vs_DMSO	ADAL	37.1331109325598	0.0259631328365783	0.303576341674085	0.0855242298968475	0.931844633366383	0.975185792987164	non-DEG	non-sig
281	inlysate	Calmidazolium_vs_DMSO	ADAM10	415.706757846586	-0.138667912164247	0.0936594491605462	-1.48055442784582	0.138725346866118	0.434126691756786	non-DEG	non-sig
282	inlysate	Calmidazolium_vs_DMSO	ADAM11	0.971176307421316	1.65254961706172	1.85084014654946	0.892864583763538	0.371929695240153	NA	filtered	filtered
283	inlysate	Calmidazolium_vs_DMSO	ADAM12	432.395111583084	-0.0543728882026722	0.0973802714173758	-0.558356301654036	0.576601106142916	0.826642596092734	non-DEG	non-sig
284	inlysate	Calmidazolium_vs_DMSO	ADAM15	48.4843530213038	0.0323233079735468	0.254648104888628	0.126933235916614	0.898993240936476	0.963227587894719	non-DEG	non-sig
285	inlysate	Calmidazolium_vs_DMSO	ADAM17	133.748067636057	0.41188274614092	0.154390458854509	2.66779922280729	0.00763498689341985	0.0743301485641369	DEG	non-sig
286	inlysate	Calmidazolium_vs_DMSO	ADAM18	0	NA	NA	NA	NA	NA	filtered	filtered
287	inlysate	Calmidazolium_vs_DMSO	ADAM19	118.658546533249	-0.362299249103305	0.187757178521141	-1.92961596439047	0.0536544392659203	0.260922628898694	non-DEG	non-sig
288	inlysate	Calmidazolium_vs_DMSO	ADAM2	0	NA	NA	NA	NA	NA	filtered	filtered
289	inlysate	Calmidazolium_vs_DMSO	ADAM20	0.963130763923963	-1.28300351779393	1.7280544900979	-0.742455475302313	0.457811418858499	NA	filtered	filtered
290	inlysate	Calmidazolium_vs_DMSO	ADAM20P1	0.279601874095966	1.29889999748097	3.07719770796149	0.422104824178304	0.672948506872757	NA	filtered	filtered
291	inlysate	Calmidazolium_vs_DMSO	ADAM21	0.0998552405235188	0.989140733470595	3.09517418581037	0.319575143139035	0.749290419876974	NA	filtered	filtered
292	inlysate	Calmidazolium_vs_DMSO	ADAM21P1	0	NA	NA	NA	NA	NA	filtered	filtered
293	inlysate	Calmidazolium_vs_DMSO	ADAM22	0.605561017849409	0.909708019507304	2.50367972538679	0.36334839887189	0.716344643126744	NA	filtered	filtered
294	inlysate	Calmidazolium_vs_DMSO	ADAM23	9.65533027404775	0.51701281629354	0.618615333487831	0.835758165544583	0.403290965666497	NA	filtered	filtered
295	inlysate	Calmidazolium_vs_DMSO	ADAM28	0.978947977974121	-0.0971072166874987	1.82850246116436	-0.0531075121581529	0.957646246064862	NA	filtered	filtered
296	inlysate	Calmidazolium_vs_DMSO	ADAM29	0	NA	NA	NA	NA	NA	filtered	filtered
297	inlysate	Calmidazolium_vs_DMSO	ADAM30	0	NA	NA	NA	NA	NA	filtered	filtered
298	inlysate	Calmidazolium_vs_DMSO	ADAM32	0.374446020413849	1.4469211702156	3.04302752679742	0.475487374817927	0.634439629911606	NA	filtered	filtered
299	inlysate	Calmidazolium_vs_DMSO	ADAM33	126.395647504763	0.226564849100963	0.18012483055435	1.25782130316897	0.208456389546764	0.529815670573322	non-DEG	non-sig
300	inlysate	Calmidazolium_vs_DMSO	ADAM3A	0	NA	NA	NA	NA	NA	filtered	filtered
301	inlysate	Calmidazolium_vs_DMSO	ADAM3B	0	NA	NA	NA	NA	NA	filtered	filtered
302	inlysate	Calmidazolium_vs_DMSO	ADAM5	0	NA	NA	NA	NA	NA	filtered	filtered
303	inlysate	Calmidazolium_vs_DMSO	ADAM6	0	NA	NA	NA	NA	NA	filtered	filtered
304	inlysate	Calmidazolium_vs_DMSO	ADAM7	0	NA	NA	NA	NA	NA	filtered	filtered
305	inlysate	Calmidazolium_vs_DMSO	ADAM8	1.46213958502365	-0.811257230384123	1.37070529830372	-0.591853866318366	0.553948448770364	NA	filtered	filtered
306	inlysate	Calmidazolium_vs_DMSO	ADAM9	77.0166585452642	-0.279200405123153	0.211322473050777	-1.32120545956353	0.186432866415404	0.501739644721276	non-DEG	non-sig
307	inlysate	Calmidazolium_vs_DMSO	ADAMDEC1	0.107500803771772	0.811005550248608	3.09207359115296	0.262285332590096	0.793101469205139	NA	filtered	filtered
308	inlysate	Calmidazolium_vs_DMSO	ADAMTS1	314.801507950106	0.852400561111177	0.113150481668752	7.53333568306481	4.94602425265754e-14	9.37598220121704e-12	DEG	non-sig
309	inlysate	Calmidazolium_vs_DMSO	ADAMTS10	9.60493972760001	0.26590692816056	0.638780992865943	0.416272448820912	0.67721065068879	NA	filtered	filtered
310	inlysate	Calmidazolium_vs_DMSO	ADAMTS12	62.8657658008764	0.111580638286251	0.252202424697649	0.442424922837355	0.658181747370103	0.867018751255726	non-DEG	non-sig
311	inlysate	Calmidazolium_vs_DMSO	ADAMTS13	0.0122505454118296	1.84760531869917	3.10467014509186	0.59510519068186	0.551773159189176	NA	filtered	filtered
312	inlysate	Calmidazolium_vs_DMSO	ADAMTS14	13.3948923107572	-0.199645280157747	0.47628531424701	-0.419171606148258	0.675090721619763	0.877018043538625	non-DEG	non-sig
313	inlysate	Calmidazolium_vs_DMSO	ADAMTS15	1.87668470719175	-0.165606159668012	1.36201959488998	-0.121588676322523	0.903224781931584	NA	filtered	filtered
314	inlysate	Calmidazolium_vs_DMSO	ADAMTS16	0	NA	NA	NA	NA	NA	filtered	filtered
315	inlysate	Calmidazolium_vs_DMSO	ADAMTS17	0.168226243638741	1.42898210528534	3.09434638900539	0.461804182738785	0.644221751096658	NA	filtered	filtered
316	inlysate	Calmidazolium_vs_DMSO	ADAMTS18	0.431172247554081	2.24625354877143	3.09963030286999	0.724684342739711	0.468645702727088	NA	filtered	filtered
317	inlysate	Calmidazolium_vs_DMSO	ADAMTS19	0.223651410886526	1.28940142463386	3.06647951931266	0.420482646798461	0.674132903725312	NA	filtered	filtered
318	inlysate	Calmidazolium_vs_DMSO	ADAMTS19-AS1	0	NA	NA	NA	NA	NA	filtered	filtered
319	inlysate	Calmidazolium_vs_DMSO	ADAMTS2	278.556779599493	-0.095383190978116	0.11127127228424	-0.85721308851814	0.391327130293956	0.7069762708759	non-DEG	non-sig
320	inlysate	Calmidazolium_vs_DMSO	ADAMTS20	0	NA	NA	NA	NA	NA	filtered	filtered
321	inlysate	Calmidazolium_vs_DMSO	ADAMTS3	5.99732486967422	-0.870217058014134	0.791691829116862	-1.09918661025574	0.27168667789887	NA	filtered	filtered
322	inlysate	Calmidazolium_vs_DMSO	ADAMTS4	30.4414082091705	0.760154949723592	0.386937996444943	1.96453942674961	0.0494675686940065	0.248638833750053	non-DEG	non-sig
323	inlysate	Calmidazolium_vs_DMSO	ADAMTS5	225.912898217397	0.623116944098162	0.155851214880095	3.9981526263851	6.3838783685141e-05	0.0017669098062937	DEG	non-sig
324	inlysate	Calmidazolium_vs_DMSO	ADAMTS6	30.7056201560104	0.573165648891483	0.358924956472532	1.59689550296106	0.110289002400536	0.390441722028958	non-DEG	non-sig
325	inlysate	Calmidazolium_vs_DMSO	ADAMTS7	20.9042058984797	0.569897015412034	0.402104260581436	1.41728668725861	0.156399125801639	0.457716870646393	non-DEG	non-sig
326	inlysate	Calmidazolium_vs_DMSO	ADAMTS7P1	0	NA	NA	NA	NA	NA	filtered	filtered
327	inlysate	Calmidazolium_vs_DMSO	ADAMTS8	0.256955209756473	0.751074829531793	3.0709264900769	0.244575971440132	0.806784771101406	NA	filtered	filtered
328	inlysate	Calmidazolium_vs_DMSO	ADAMTS9	2.37565882081705	-0.727556704638103	1.12096200292744	-0.649046714106331	0.51630818232344	NA	filtered	filtered
329	inlysate	Calmidazolium_vs_DMSO	ADAMTS9-AS1	0	NA	NA	NA	NA	NA	filtered	filtered
330	inlysate	Calmidazolium_vs_DMSO	ADAMTS9-AS2	0.110254908706466	1.26028114352218	3.09869379854254	0.40671367532828	0.684218295282119	NA	filtered	filtered
331	inlysate	Calmidazolium_vs_DMSO	ADAMTSL1	174.585119581736	-0.0674044696119307	0.141719728970835	-0.475618109782033	0.634346471113783	0.855244094911457	non-DEG	non-sig
332	inlysate	Calmidazolium_vs_DMSO	ADAMTSL2	0.0857538178828072	1.33531756868234	3.0990785850213	0.430875672251841	0.666558773367719	NA	filtered	filtered
333	inlysate	Calmidazolium_vs_DMSO	ADAMTSL3	0.428549581788989	3.05636935705749	3.08156539922736	0.991823622443259	0.321283572190202	NA	filtered	filtered
334	inlysate	Calmidazolium_vs_DMSO	ADAMTSL4	20.0049496036429	0.136581187587581	0.445997233728535	0.306237746018654	0.759423634883232	0.910850820787459	non-DEG	non-sig
335	inlysate	Calmidazolium_vs_DMSO	ADAMTSL4-AS1	0.675474418049199	1.48429108177831	2.0692331215837	0.71731457721994	0.473180014623466	NA	filtered	filtered
336	inlysate	Calmidazolium_vs_DMSO	ADAMTSL4-AS2	0.0122505454118296	1.84760531869917	3.10467014509186	0.59510519068186	0.551773159189176	NA	filtered	filtered
337	inlysate	Calmidazolium_vs_DMSO	ADAMTSL5	29.0893829733059	-0.21077777222027	0.319741629509194	-0.659212791727546	0.5097591338278	0.787247999902842	non-DEG	non-sig
338	inlysate	Calmidazolium_vs_DMSO	ADAP1	2.34009090194774	-1.19856864440179	1.19998722367724	-0.998817838017386	0.317882943201469	NA	filtered	filtered
339	inlysate	Calmidazolium_vs_DMSO	ADAP2	1.28471221389867	1.78815458577427	1.72985881374856	1.03369972830291	0.301276560159664	NA	filtered	filtered
340	inlysate	Calmidazolium_vs_DMSO	ADAR	208.33506071719	-0.0534064266897701	0.145406684074334	-0.367290039173634	0.713402683269371	0.892534711631818	non-DEG	non-sig
341	inlysate	Calmidazolium_vs_DMSO	ADARB1	42.449662268494	0.116899541600933	0.278343729383733	0.419982666251381	0.674498116485286	0.876786463491741	non-DEG	non-sig
342	inlysate	Calmidazolium_vs_DMSO	ADARB2	0	NA	NA	NA	NA	NA	filtered	filtered
343	inlysate	Calmidazolium_vs_DMSO	ADARB2-AS1	0	NA	NA	NA	NA	NA	filtered	filtered
344	inlysate	Calmidazolium_vs_DMSO	ADAT1	89.5561796095014	0.0389755740957275	0.185935687190694	0.209618576641259	0.833965379686055	0.939821914863933	non-DEG	non-sig
345	inlysate	Calmidazolium_vs_DMSO	ADAT2	16.3424504710831	0.482735697401353	0.467234944034645	1.03317550102922	0.301521775634986	0.632805903229331	non-DEG	non-sig
346	inlysate	Calmidazolium_vs_DMSO	ADAT3	17.1232550212772	0.404027158688978	0.472379364730875	0.855302303306922	0.392383812757449	0.707429346843695	non-DEG	non-sig
347	inlysate	Calmidazolium_vs_DMSO	ADCK1	15.9834510653571	0.462792768799163	0.511506257451498	0.904764628110235	0.365590094495263	0.687694238270373	non-DEG	non-sig
348	inlysate	Calmidazolium_vs_DMSO	ADCK2	26.6933797447112	-0.38094121117358	0.350173269582362	-1.08786490650161	0.276654750561777	0.607025198512634	non-DEG	non-sig
349	inlysate	Calmidazolium_vs_DMSO	ADCK5	0.144692215428851	0.772967468453426	3.08290835861295	0.25072670950271	0.802025408941274	NA	filtered	filtered
350	inlysate	Calmidazolium_vs_DMSO	ADCY1	3.70744084318983	-0.792521898980726	1.00935959448489	-0.785172998117857	0.432352144675598	NA	filtered	filtered
351	inlysate	Calmidazolium_vs_DMSO	ADCY10	0.87573082490337	1.74187273483735	2.03583314369881	0.855606826241478	0.392215292865964	NA	filtered	filtered
352	inlysate	Calmidazolium_vs_DMSO	ADCY10P1	2.77902909525716	1.86895713459988	1.02810363902319	1.81786841682186	0.0690842465649916	NA	filtered	filtered
353	inlysate	Calmidazolium_vs_DMSO	ADCY2	0.554924602283548	2.0025304017376	3.0742725016187	0.651383506401337	0.514798954950894	NA	filtered	filtered
354	inlysate	Calmidazolium_vs_DMSO	ADCY3	78.5115962218693	-0.0458264935259989	0.233338864627072	-0.196394602327563	0.844301320715753	0.943054788343963	non-DEG	non-sig
355	inlysate	Calmidazolium_vs_DMSO	ADCY4	0.0448165852127256	1.9376602790518	3.10310520780713	0.62442622769503	0.532347704957584	NA	filtered	filtered
356	inlysate	Calmidazolium_vs_DMSO	ADCY5	1.94449916157206	-1.62222212034359	1.45120902864618	-1.11784180522701	0.263634563230655	NA	filtered	filtered
357	inlysate	Calmidazolium_vs_DMSO	ADCY6	25.6415565442416	0.502911517452911	0.32868806122682	1.53005714772787	0.126002584021929	0.414657046075442	non-DEG	non-sig
358	inlysate	Calmidazolium_vs_DMSO	ADCY6-DT	0.418921702142252	2.71419425386725	3.1145275570935	0.871462590750087	0.383501623251828	NA	filtered	filtered
359	inlysate	Calmidazolium_vs_DMSO	ADCY7	90.126039187683	-0.335213327988022	0.203270042802991	-1.64910344567059	0.0991264438638702	0.370622704790519	non-DEG	non-sig
360	inlysate	Calmidazolium_vs_DMSO	ADCY8	4.49784064312146	1.79053744459939	0.884519080347241	2.02430618443693	0.0429386577029504	NA	filtered	filtered
361	inlysate	Calmidazolium_vs_DMSO	ADCY9	93.3258344753264	-0.133164034702852	0.20781354941432	-0.640786104073325	0.521661662437246	0.793424478909178	non-DEG	non-sig
362	inlysate	Calmidazolium_vs_DMSO	ADCYAP1	0	NA	NA	NA	NA	NA	filtered	filtered
363	inlysate	Calmidazolium_vs_DMSO	ADCYAP1R1	0.172429307216507	0.95807714810592	3.09208726721057	0.30984802992647	0.756676525131938	NA	filtered	filtered
364	inlysate	Calmidazolium_vs_DMSO	ADD1	538.906642698675	-0.236148697044766	0.0900458085754263	-2.62253958047318	0.00872771294658036	0.0816455604974794	DEG	non-sig
365	inlysate	Calmidazolium_vs_DMSO	ADD2	33.5402814070939	-0.253566777585011	0.344310046247883	-0.736448966122987	0.461457514533926	0.757188248982909	non-DEG	non-sig
366	inlysate	Calmidazolium_vs_DMSO	ADD3	260.080390406376	-0.0741608430183654	0.116424211744203	-0.636988147974794	0.524132563693051	0.795259325137165	non-DEG	non-sig
367	inlysate	Calmidazolium_vs_DMSO	ADD3-AS1	0.173421023294815	0.784547241414451	3.09496739514287	0.253491278339698	0.799888600007834	NA	filtered	filtered
368	inlysate	Calmidazolium_vs_DMSO	ADGB	0.0381831277353874	1.74841396883826	3.11025441771619	0.562144999739953	0.574017230940905	NA	filtered	filtered
369	inlysate	Calmidazolium_vs_DMSO	ADGRA1	0	NA	NA	NA	NA	NA	filtered	filtered
370	inlysate	Calmidazolium_vs_DMSO	ADGRA1-AS1	0	NA	NA	NA	NA	NA	filtered	filtered
371	inlysate	Calmidazolium_vs_DMSO	ADGRA2	60.8762426242997	-0.413145626553419	0.230941722345753	-1.78896053236704	0.0736211719689319	0.314754006285897	non-DEG	non-sig
372	inlysate	Calmidazolium_vs_DMSO	ADGRA3	30.8168989968155	-0.677571921733078	0.335693372817991	-2.01842507656667	0.0435470099238746	0.229908990386321	non-DEG	non-sig
373	inlysate	Calmidazolium_vs_DMSO	ADGRB1	3.91418911393501	1.50458324979188	0.867148769561078	1.73509241159789	0.0827244381880898	NA	filtered	filtered
374	inlysate	Calmidazolium_vs_DMSO	ADGRB2	12.2900718136493	-0.969132969719137	0.568557124947231	-1.70454810465894	0.0882787370779636	NA	filtered	filtered
375	inlysate	Calmidazolium_vs_DMSO	ADGRB3	0.106509087693464	0.983372065215798	3.08950954732202	0.318293907221677	0.750262005521308	NA	filtered	filtered
376	inlysate	Calmidazolium_vs_DMSO	ADGRD1	1.52201257646934	0.0114358217918314	1.40667768855797	0.0081296674318867	0.993513535321736	NA	filtered	filtered
377	inlysate	Calmidazolium_vs_DMSO	ADGRD1-AS1	0	NA	NA	NA	NA	NA	filtered	filtered
378	inlysate	Calmidazolium_vs_DMSO	ADGRD2	0	NA	NA	NA	NA	NA	filtered	filtered
379	inlysate	Calmidazolium_vs_DMSO	ADGRE1	0.0683259599580766	1.41647817535103	3.09738993201441	0.457313482138755	0.647445740537725	NA	filtered	filtered
380	inlysate	Calmidazolium_vs_DMSO	ADGRE2	0.118079266927376	1.74235942444058	3.09054965117567	0.563770080114317	0.57291061655442	NA	filtered	filtered
381	inlysate	Calmidazolium_vs_DMSO	ADGRE3	0.0735032724709776	1.38057443542101	3.09934632885042	0.44544051839895	0.656001436306294	NA	filtered	filtered
382	inlysate	Calmidazolium_vs_DMSO	ADGRE4P	0.401047566861309	2.355577005941	3.10047703224541	0.759746639450208	0.447406044409272	NA	filtered	filtered
383	inlysate	Calmidazolium_vs_DMSO	ADGRE5	137.707513400306	-0.0949147974216983	0.170466366608291	-0.556794864055501	0.577667593331717	0.826781748122861	non-DEG	non-sig
384	inlysate	Calmidazolium_vs_DMSO	ADGRF1	0	NA	NA	NA	NA	NA	filtered	filtered
385	inlysate	Calmidazolium_vs_DMSO	ADGRF2	0	NA	NA	NA	NA	NA	filtered	filtered
386	inlysate	Calmidazolium_vs_DMSO	ADGRF3	0.336557466191244	0.340915569609062	3.06805261533879	0.111117901924057	0.911522852969789	NA	filtered	filtered
387	inlysate	Calmidazolium_vs_DMSO	ADGRF4	0.300498852720641	2.65694133146423	3.09320400843915	0.858960910504233	0.390362082452415	NA	filtered	filtered
388	inlysate	Calmidazolium_vs_DMSO	ADGRF5	0	NA	NA	NA	NA	NA	filtered	filtered
389	inlysate	Calmidazolium_vs_DMSO	ADGRF5-AS1	0.0122505454118296	1.84760531869917	3.10467014509186	0.59510519068186	0.551773159189176	NA	filtered	filtered
390	inlysate	Calmidazolium_vs_DMSO	ADGRG1	1.05672271006653	2.06351815381232	2.27244670755494	0.908060086492669	0.363846476680233	NA	filtered	filtered
391	inlysate	Calmidazolium_vs_DMSO	ADGRG2	0.235450011511611	0.319091131537044	3.0643438545005	0.104130328281666	0.917065923192122	NA	filtered	filtered
392	inlysate	Calmidazolium_vs_DMSO	ADGRG3	0	NA	NA	NA	NA	NA	filtered	filtered
393	inlysate	Calmidazolium_vs_DMSO	ADGRG4	0	NA	NA	NA	NA	NA	filtered	filtered
394	inlysate	Calmidazolium_vs_DMSO	ADGRG5	0	NA	NA	NA	NA	NA	filtered	filtered
395	inlysate	Calmidazolium_vs_DMSO	ADGRG6	6.46365896577266	-0.495646907161693	0.73041809043397	-0.678579725301177	0.497404192802682	NA	filtered	filtered
396	inlysate	Calmidazolium_vs_DMSO	ADGRG7	0	NA	NA	NA	NA	NA	filtered	filtered
397	inlysate	Calmidazolium_vs_DMSO	ADGRL1	0.182004481803306	2.7161515565054	3.11450374015966	0.872097702591348	0.383155079373841	NA	filtered	filtered
398	inlysate	Calmidazolium_vs_DMSO	ADGRL2	31.3926291708983	-0.248686789569727	0.324874903155106	-0.765484767073547	0.44398293378491	0.746819374363729	non-DEG	non-sig
399	inlysate	Calmidazolium_vs_DMSO	ADGRL3	0.0896331704254513	1.91142613398001	3.08810026058256	0.618965050577545	0.535939382972483	NA	filtered	filtered
400	inlysate	Calmidazolium_vs_DMSO	ADGRL3-AS1	0	NA	NA	NA	NA	NA	filtered	filtered
401	inlysate	Calmidazolium_vs_DMSO	ADGRL4	117.236184197611	-0.035707117356527	0.17652484214725	-0.202278143530312	0.839699285731533	0.941953706677933	non-DEG	non-sig
402	inlysate	Calmidazolium_vs_DMSO	ADGRV1	0.0122505454118296	1.84760531869917	3.10467014509186	0.59510519068186	0.551773159189176	NA	filtered	filtered
403	inlysate	Calmidazolium_vs_DMSO	ADH1A	0	NA	NA	NA	NA	NA	filtered	filtered
404	inlysate	Calmidazolium_vs_DMSO	ADH1B	13.7749187792952	-0.397297834958531	0.562479789215487	-0.706332640880588	0.479981299285644	0.769486534852858	non-DEG	non-sig
405	inlysate	Calmidazolium_vs_DMSO	ADH1C	0.164422895369209	1.72939709996397	3.07591286638647	0.562238650796256	0.573953430855372	NA	filtered	filtered
406	inlysate	Calmidazolium_vs_DMSO	ADH4	0	NA	NA	NA	NA	NA	filtered	filtered
407	inlysate	Calmidazolium_vs_DMSO	ADH5	565.75382957662	-0.137299274266328	0.0878395590178402	-1.56306880181904	0.118036412805459	0.402964614498559	non-DEG	non-sig
408	inlysate	Calmidazolium_vs_DMSO	ADH6	0.0234889850527441	1.80124801705559	3.10765672948989	0.579616146134409	0.562173502257777	NA	filtered	filtered
409	inlysate	Calmidazolium_vs_DMSO	ADH7	0	NA	NA	NA	NA	NA	filtered	filtered
410	inlysate	Calmidazolium_vs_DMSO	ADHFE1	3.48561898612327	0.465865616086943	0.973813167071596	0.478393219397383	0.632370358783729	NA	filtered	filtered
411	inlysate	Calmidazolium_vs_DMSO	ADI1	97.1985983834939	-0.0738820868722288	0.181434849636266	-0.407210009655503	0.683853750495732	0.88063043209826	non-DEG	non-sig
412	inlysate	Calmidazolium_vs_DMSO	ADIG	0	NA	NA	NA	NA	NA	filtered	filtered
413	inlysate	Calmidazolium_vs_DMSO	ADIPOQ	0	NA	NA	NA	NA	NA	filtered	filtered
414	inlysate	Calmidazolium_vs_DMSO	ADIPOQ-AS1	0.130930336974807	2.85624670046528	3.10399371728887	0.920184433543255	0.357476387488958	NA	filtered	filtered
415	inlysate	Calmidazolium_vs_DMSO	ADIPOR1	133.237130368956	-0.0798522300830213	0.162379997071322	-0.491761494785271	0.622887959970539	0.848204192061201	non-DEG	non-sig
416	inlysate	Calmidazolium_vs_DMSO	ADIPOR2	1.68478673705718	-0.136077928581679	1.23041307987241	-0.110595320228383	0.911937258638006	NA	filtered	filtered
417	inlysate	Calmidazolium_vs_DMSO	ADIRF	410.465307040426	-0.0635243666449869	0.116112557482979	-0.547092993402535	0.584314845674311	0.828978390274168	non-DEG	non-sig
418	inlysate	Calmidazolium_vs_DMSO	ADK	188.382402718532	-0.0764827824396323	0.155843335982219	-0.490767102472438	0.623591180204624	0.848448318091344	non-DEG	non-sig
419	inlysate	Calmidazolium_vs_DMSO	ADM	403.355415448775	0.0729344100322478	0.113101510079123	0.644857968573759	0.519019231879114	0.791230932726051	non-DEG	non-sig
420	inlysate	Calmidazolium_vs_DMSO	ADM2	1.26651174821642	-0.553229369973513	1.69332615737314	-0.326711642387748	0.743885993725312	NA	filtered	filtered
421	inlysate	Calmidazolium_vs_DMSO	ADM5	0.745446457506348	0.395311783327786	2.16044184073132	0.18297728542138	0.854815841321805	NA	filtered	filtered
422	inlysate	Calmidazolium_vs_DMSO	ADNP	165.318322670076	0.391489215725098	0.140954557289333	2.77741438981289	0.00547932723103265	0.0582561319004609	DEG	non-sig
423	inlysate	Calmidazolium_vs_DMSO	ADNP-AS1	2.84177369834415	-0.742806573536072	1.1130995037879	-0.667331690480759	0.504560288234504	NA	filtered	filtered
424	inlysate	Calmidazolium_vs_DMSO	ADNP2	75.9457387779381	0.91896360408786	0.21113076929127	4.35258019081096	1.34544634620683e-05	0.000469364563900695	DEG	non-sig
425	inlysate	Calmidazolium_vs_DMSO	ADO	106.751472264643	-0.0935552474571205	0.182505365253169	-0.512616422686215	0.608219663075371	0.840316687970057	non-DEG	non-sig
426	inlysate	Calmidazolium_vs_DMSO	ADORA1	5.1818898885376	0.00815945561975785	0.789125682481461	0.0103398682882806	0.991750125735272	NA	filtered	filtered
427	inlysate	Calmidazolium_vs_DMSO	ADORA2A	0	NA	NA	NA	NA	NA	filtered	filtered
428	inlysate	Calmidazolium_vs_DMSO	ADORA2A-AS1	1.23033464582188	2.1422772505384	1.99449516752894	1.07409498173543	0.282780113488387	NA	filtered	filtered
429	inlysate	Calmidazolium_vs_DMSO	ADORA2B	9.22154895919813	0.034252580409699	0.614297006128001	0.0557589896548539	0.955533805602315	NA	filtered	filtered
430	inlysate	Calmidazolium_vs_DMSO	ADORA3	0.0809082449629037	2.11816674093575	3.09922963616416	0.683449434084966	0.494322892062842	NA	filtered	filtered
431	inlysate	Calmidazolium_vs_DMSO	ADPGK	98.7657717895277	0.245295407113968	0.17861631054595	1.37330911362019	0.169656270574933	0.476260561739689	non-DEG	non-sig
432	inlysate	Calmidazolium_vs_DMSO	ADPGK-AS1	0.11635389267026	1.36605291616145	3.10256946246832	0.440297286712367	0.659721805628807	NA	filtered	filtered
433	inlysate	Calmidazolium_vs_DMSO	ADPRH	7.1708210089059	-0.715429573379286	0.677976068481656	-1.0552431075945	0.291314153471421	NA	filtered	filtered
434	inlysate	Calmidazolium_vs_DMSO	ADPRHL1	3.52254267844223	-1.17938663358251	1.03169899540957	-1.14314992922361	0.252976347080293	NA	filtered	filtered
435	inlysate	Calmidazolium_vs_DMSO	ADPRM	32.3639739629087	0.358608178752229	0.317817694052605	1.12834554357088	0.259174016363235	0.589650330433961	non-DEG	non-sig
436	inlysate	Calmidazolium_vs_DMSO	ADPRS	69.1845582660247	0.146334912574529	0.214380065035683	0.682595709401299	0.494862346038467	0.77868159602952	non-DEG	non-sig
437	inlysate	Calmidazolium_vs_DMSO	ADRA1A	0.370930190370503	2.09790739444487	3.07368138658817	0.682538991711686	0.494898196114986	NA	filtered	filtered
438	inlysate	Calmidazolium_vs_DMSO	ADRA1B	5.58152890478337	0.656126786872687	0.777388912595546	0.844013564178592	0.39866182595199	NA	filtered	filtered
439	inlysate	Calmidazolium_vs_DMSO	ADRA1D	4.60322145615127	0.478623594198951	0.862982361745867	0.554615731926045	0.579157526124271	NA	filtered	filtered
440	inlysate	Calmidazolium_vs_DMSO	ADRA2A	9.47247823285673	-0.201285920999079	0.59425725557332	-0.338718491211158	0.73482180930574	NA	filtered	filtered
441	inlysate	Calmidazolium_vs_DMSO	ADRA2B	0.418921702142252	2.71419425386725	3.1145275570935	0.871462590750087	0.383501623251828	NA	filtered	filtered
442	inlysate	Calmidazolium_vs_DMSO	ADRA2C	6.7253419385951	0.592866646334451	0.73686223636478	0.804582752482047	0.421060498321173	NA	filtered	filtered
443	inlysate	Calmidazolium_vs_DMSO	ADRB1	0	NA	NA	NA	NA	NA	filtered	filtered
444	inlysate	Calmidazolium_vs_DMSO	ADRB2	5.12164920271817	-0.708094286735783	0.91336419939413	-0.775259515542091	0.438186326564996	NA	filtered	filtered
445	inlysate	Calmidazolium_vs_DMSO	ADRB3	0	NA	NA	NA	NA	NA	filtered	filtered
446	inlysate	Calmidazolium_vs_DMSO	ADRM1	418.087354657816	-0.0387742610658617	0.100286240186167	-0.386635903329137	0.699025774150037	0.886436108970053	non-DEG	non-sig
447	inlysate	Calmidazolium_vs_DMSO	ADSL	178.490848225601	-0.0381709616036178	0.13400214192829	-0.284853369165132	0.775756482503815	0.916582301788618	non-DEG	non-sig
448	inlysate	Calmidazolium_vs_DMSO	ADSS1	4.35381693472179	0.801032449373456	0.798410142803238	1.00328441039215	0.315723655757101	NA	filtered	filtered
449	inlysate	Calmidazolium_vs_DMSO	ADSS2	170.55229970728	0.230589371186374	0.140603259304592	1.64000018439716	0.101005128607951	0.373912500782639	non-DEG	non-sig
450	inlysate	Calmidazolium_vs_DMSO	ADTRP	17.7149683678963	-0.367324025929775	0.472002551907826	-0.778224660957992	0.436436580902588	0.743325704073284	non-DEG	non-sig
451	inlysate	Calmidazolium_vs_DMSO	AEBP1	806.665293506422	0.040479552632136	0.0725300425080968	0.558107388777791	0.576771055448428	0.826750714838552	non-DEG	non-sig
452	inlysate	Calmidazolium_vs_DMSO	AEBP2	79.6820516595272	0.30525711338403	0.209129562848166	1.45965548450773	0.144384782000001	0.44271703501939	non-DEG	non-sig
453	inlysate	Calmidazolium_vs_DMSO	AEN	126.125859108307	0.405118827860147	0.162899426525667	2.48692605309028	0.012885217884664	0.105939266847152	non-DEG	non-sig
454	inlysate	Calmidazolium_vs_DMSO	AFAP1	112.101086005166	0.258956898669271	0.193761755264332	1.33647064827628	0.181395488032857	0.492939001558473	non-DEG	non-sig
455	inlysate	Calmidazolium_vs_DMSO	AFAP1-AS1	0	NA	NA	NA	NA	NA	filtered	filtered
456	inlysate	Calmidazolium_vs_DMSO	AFAP1L1	40.5995973735398	0.170827966053898	0.300689636846023	0.56812056393342	0.569953105308807	0.822392481550708	non-DEG	non-sig
457	inlysate	Calmidazolium_vs_DMSO	AFAP1L2	0	NA	NA	NA	NA	NA	filtered	filtered
458	inlysate	Calmidazolium_vs_DMSO	AFDN	60.9309384375982	0.361841848363928	0.227445571236841	1.59089423634958	0.111633379899923	0.393353179887097	non-DEG	non-sig
459	inlysate	Calmidazolium_vs_DMSO	AFDN-DT	0.34947601664626	0.759464850819566	3.05799831055203	0.248353587442783	0.803860840613503	NA	filtered	filtered
460	inlysate	Calmidazolium_vs_DMSO	AFF1	111.07230265023	0.561332145603612	0.188631488979062	2.9758135751445	0.00292212437608665	0.0377359686459417	DEG	non-sig
461	inlysate	Calmidazolium_vs_DMSO	AFF1-AS1	7.39993995827373	-0.494318061797164	0.698765732434364	-0.707416003465219	0.479307994598684	NA	filtered	filtered
462	inlysate	Calmidazolium_vs_DMSO	AFF2	21.1081284250612	0.179986320352776	0.412141184219424	0.436710348890907	0.662321423025868	0.869783022135935	non-DEG	non-sig
463	inlysate	Calmidazolium_vs_DMSO	AFF3	3.51383771032777	-1.04236919168662	1.0323208770376	-1.00973371252343	0.312622886113384	NA	filtered	filtered
464	inlysate	Calmidazolium_vs_DMSO	AFF4	402.462142849963	0.594218711160592	0.104648791494989	5.67821856967213	1.36104733836862e-08	9.6981862472266e-07	DEG	non-sig
465	inlysate	Calmidazolium_vs_DMSO	AFG1L	11.4940728465231	0.355553434119972	0.540592289489006	0.657710886805392	0.5107239254348	NA	filtered	filtered
466	inlysate	Calmidazolium_vs_DMSO	AFG3L1P	14.3494749073637	-0.953305009580085	0.499104532999315	-1.91003075818867	0.0561292531551814	0.267900525629505	non-DEG	non-sig
467	inlysate	Calmidazolium_vs_DMSO	AFG3L2	111.808799687724	-0.0178721591206282	0.173938071212092	-0.102750128227165	0.918161287582064	0.969455019465803	non-DEG	non-sig
468	inlysate	Calmidazolium_vs_DMSO	AFM	0	NA	NA	NA	NA	NA	filtered	filtered
469	inlysate	Calmidazolium_vs_DMSO	AFMID	24.8946191533716	-0.53368982224401	0.372925896823383	-1.43108812445054	0.152404960362113	0.452578396744088	non-DEG	non-sig
470	inlysate	Calmidazolium_vs_DMSO	AFP	5.3441496987284	-0.927551216833247	0.842406611525648	-1.101073049692	0.270864865377982	NA	filtered	filtered
471	inlysate	Calmidazolium_vs_DMSO	AFTPH	97.0528599304219	0.71457897478471	0.172016672852318	4.15412624215909	3.2653287179468e-05	0.000997165885386368	DEG	non-sig
472	inlysate	Calmidazolium_vs_DMSO	AGA	52.1371404725758	-0.406357187854506	0.267563675424646	-1.51873077393478	0.128830277120109	0.419150593519309	non-DEG	non-sig
473	inlysate	Calmidazolium_vs_DMSO	AGAP1	63.4138402427676	0.120649237398201	0.222873020596418	0.541336215013097	0.588275863102591	0.830580044490125	non-DEG	non-sig
474	inlysate	Calmidazolium_vs_DMSO	AGAP1-IT1	0.112150829092494	1.53774639240293	3.10006108096852	0.496037449662929	0.619867989154798	NA	filtered	filtered
475	inlysate	Calmidazolium_vs_DMSO	AGAP10P	0	NA	NA	NA	NA	NA	filtered	filtered
476	inlysate	Calmidazolium_vs_DMSO	AGAP11	4.21253722817991	0.169863111681506	0.858924123973297	0.197762650903011	0.843230769247275	NA	filtered	filtered
477	inlysate	Calmidazolium_vs_DMSO	AGAP12P	0	NA	NA	NA	NA	NA	filtered	filtered
478	inlysate	Calmidazolium_vs_DMSO	AGAP2	0.307870778932992	0.725476798663672	3.06636133922553	0.236592077190389	0.812973267211427	NA	filtered	filtered
479	inlysate	Calmidazolium_vs_DMSO	AGAP2-AS1	51.105954610985	0.083070448878292	0.256621016426629	0.323708673728376	0.746158603474572	0.905502535222736	non-DEG	non-sig
480	inlysate	Calmidazolium_vs_DMSO	AGAP3	182.125742500042	0.580813100725917	0.129236753782003	4.49417896789356	6.98388753736163e-06	0.000260844305159376	DEG	non-sig
481	inlysate	Calmidazolium_vs_DMSO	AGAP4	0	NA	NA	NA	NA	NA	filtered	filtered
482	inlysate	Calmidazolium_vs_DMSO	AGAP5	0.233644177439875	0.305214831433792	3.08153257855168	0.0990464399299791	0.921101397624264	NA	filtered	filtered
483	inlysate	Calmidazolium_vs_DMSO	AGAP6	0	NA	NA	NA	NA	NA	filtered	filtered
484	inlysate	Calmidazolium_vs_DMSO	AGAP7P	0.0122505454118296	1.84760531869917	3.10467014509186	0.59510519068186	0.551773159189176	NA	filtered	filtered
485	inlysate	Calmidazolium_vs_DMSO	AGAP9	0	NA	NA	NA	NA	NA	filtered	filtered
486	inlysate	Calmidazolium_vs_DMSO	AGBL1	0.130930336974807	2.85624670046528	3.10399371728887	0.920184433543255	0.357476387488958	NA	filtered	filtered
487	inlysate	Calmidazolium_vs_DMSO	AGBL1-AS1	0	NA	NA	NA	NA	NA	filtered	filtered
488	inlysate	Calmidazolium_vs_DMSO	AGBL2	0	NA	NA	NA	NA	NA	filtered	filtered
489	inlysate	Calmidazolium_vs_DMSO	AGBL3	2.8304111799473	1.00533581996253	1.02376978122546	0.981994036549058	0.326102786123082	NA	filtered	filtered
490	inlysate	Calmidazolium_vs_DMSO	AGBL4	0.0122505454118296	1.84760531869917	3.10467014509186	0.59510519068186	0.551773159189176	NA	filtered	filtered
491	inlysate	Calmidazolium_vs_DMSO	AGBL4-AS1	0	NA	NA	NA	NA	NA	filtered	filtered
492	inlysate	Calmidazolium_vs_DMSO	AGBL4-IT1	0	NA	NA	NA	NA	NA	filtered	filtered
493	inlysate	Calmidazolium_vs_DMSO	AGBL5	35.2912866207595	-0.265943744138516	0.298264607498705	-0.891636947369527	0.372587559678272	0.692012215480839	non-DEG	non-sig
494	inlysate	Calmidazolium_vs_DMSO	AGBL5-AS1	0.0564071541392445	2.68184525759742	3.11062330152531	0.862156872637828	0.388601198526194	NA	filtered	filtered
495	inlysate	Calmidazolium_vs_DMSO	AGER	0	NA	NA	NA	NA	NA	filtered	filtered
496	inlysate	Calmidazolium_vs_DMSO	AGFG1	145.797422167089	0.105166092694974	0.163028512368257	0.645077914085478	0.518876695584663	0.791230932726051	non-DEG	non-sig
497	inlysate	Calmidazolium_vs_DMSO	AGFG2	18.636338293412	-0.38992718955671	0.43289432895137	-0.900744508483763	0.367724177988797	0.688309236958328	non-DEG	non-sig
498	inlysate	Calmidazolium_vs_DMSO	AGGF1	129.388565770482	0.0847773048298652	0.173326384024183	0.489119445415978	0.624757135408518	0.848596098296807	non-DEG	non-sig
499	inlysate	Calmidazolium_vs_DMSO	AGK	0.796266422304688	1.12749195685237	2.2423721375771	0.502812150560625	0.615096350094657	NA	filtered	filtered
500	inlysate	Calmidazolium_vs_DMSO	AGL	50.5669108931276	-0.638935235195519	0.264054140006779	-2.41971299968679	0.0155327609395626	0.12116277108679	non-DEG	non-sig
501	inlysate	Calmidazolium_vs_DMSO	AGMAT	5.41412532495131	-1.09325573920566	0.783975767709845	-1.39450195303777	0.163166080144734	NA	filtered	filtered
502	inlysate	Calmidazolium_vs_DMSO	AGMO	0.399432150102113	0.310287255583567	2.68200861917111	0.115692117230952	0.907896553838834	NA	filtered	filtered
503	inlysate	Calmidazolium_vs_DMSO	AGO1	69.414167419357	-0.194137491339785	0.225044572957277	-0.862662399668892	0.388323111261751	0.705490379103887	non-DEG	non-sig
504	inlysate	Calmidazolium_vs_DMSO	AGO2	134.37971355159	0.646626135456731	0.19450710305133	3.32443455952396	0.000885980235963569	0.0150616640113807	DEG	non-sig
505	inlysate	Calmidazolium_vs_DMSO	AGO3	105.220878712337	0.676239281128776	0.170594082579846	3.96402542750723	7.36963975530404e-05	0.00197528413588775	DEG	non-sig
506	inlysate	Calmidazolium_vs_DMSO	AGO4	37.4223940178598	0.173030506973594	0.346749951949942	0.499006578084755	0.61777474991242	0.844805078585829	non-DEG	non-sig
507	inlysate	Calmidazolium_vs_DMSO	AGPAT1	0.590548007005735	0.144126009038494	2.3399020186193	0.0615948906798834	0.950885445865275	NA	filtered	filtered
508	inlysate	Calmidazolium_vs_DMSO	AGPAT2	164.457839054835	-0.137299055330228	0.152155177909416	-0.902362030768134	0.366864583905817	0.687694238270373	non-DEG	non-sig
509	inlysate	Calmidazolium_vs_DMSO	AGPAT3	226.309601812692	-0.00129951323679805	0.124846488290491	-0.010408888985122	0.991695058150377	0.997692384351066	non-DEG	non-sig
510	inlysate	Calmidazolium_vs_DMSO	AGPAT4	41.0978897824954	0.327062191837899	0.315205794400022	1.03761478262303	0.299449432913565	0.630462793898279	non-DEG	non-sig
511	inlysate	Calmidazolium_vs_DMSO	AGPAT4-IT1	4.0452800185186	0.0112566225737638	0.944295841800439	0.0119206524856674	0.990488920684685	NA	filtered	filtered
512	inlysate	Calmidazolium_vs_DMSO	AGPAT5	0.542490047544512	-0.228419285754592	2.24013343125787	-0.101966821514882	0.918783010377526	NA	filtered	filtered
513	inlysate	Calmidazolium_vs_DMSO	AGPS	80.0327104969725	-0.161969819541937	0.204321806812423	-0.792719201483143	0.427941440522735	0.736789931624409	non-DEG	non-sig
514	inlysate	Calmidazolium_vs_DMSO	AGR2	0	NA	NA	NA	NA	NA	filtered	filtered
515	inlysate	Calmidazolium_vs_DMSO	AGR3	0	NA	NA	NA	NA	NA	filtered	filtered
516	inlysate	Calmidazolium_vs_DMSO	AGRN	28.0771099367229	0.102070977979227	0.336168187732781	0.303630687566316	0.761409269378845	0.911341082012585	non-DEG	non-sig
517	inlysate	Calmidazolium_vs_DMSO	AGRP	0	NA	NA	NA	NA	NA	filtered	filtered
518	inlysate	Calmidazolium_vs_DMSO	AGT	5.1956098851527	-1.34941517882009	0.826891339145702	-1.63191354769084	0.102697699635728	NA	filtered	filtered
519	inlysate	Calmidazolium_vs_DMSO	AGTPBP1	21.0723639574373	-0.398601539453621	0.404821164621204	-0.984636116608671	0.32480284252672	0.653417170086464	non-DEG	non-sig
520	inlysate	Calmidazolium_vs_DMSO	AGTR1	2.60660899691125	-0.240365757028292	1.05353382749094	-0.228151911933135	0.819528144233985	NA	filtered	filtered
521	inlysate	Calmidazolium_vs_DMSO	AGTR2	0	NA	NA	NA	NA	NA	filtered	filtered
522	inlysate	Calmidazolium_vs_DMSO	AGTRAP	137.507631189535	-0.161084536550947	0.177142957023102	-0.90934767748028	0.363166631182744	0.68675609702485	non-DEG	non-sig
523	inlysate	Calmidazolium_vs_DMSO	AGXT	0	NA	NA	NA	NA	NA	filtered	filtered
524	inlysate	Calmidazolium_vs_DMSO	AGXT2	0.0122505454118296	1.84760531869917	3.10467014509186	0.59510519068186	0.551773159189176	NA	filtered	filtered
525	inlysate	Calmidazolium_vs_DMSO	AHCTF1	99.9192547834859	0.326938969818275	0.208126872478682	1.57086380016479	0.116214288669764	0.400789122242949	non-DEG	non-sig
526	inlysate	Calmidazolium_vs_DMSO	AHCTF1P1	5.56395537650343	0.771462348157261	0.759332451089511	1.01597442207342	0.309641566891784	NA	filtered	filtered
527	inlysate	Calmidazolium_vs_DMSO	AHCY	136.472675492031	-0.321703385680469	0.165752313309902	-1.94086814993037	0.0522742721375325	0.257072742127161	non-DEG	non-sig
528	inlysate	Calmidazolium_vs_DMSO	AHCYL1	461.975573873755	-0.0510809151586218	0.09851868700628	-0.518489605483331	0.604116710569212	0.838077305741806	non-DEG	non-sig
529	inlysate	Calmidazolium_vs_DMSO	AHCYL2	18.8678871133331	0.168117881469508	0.413654829814325	0.406420690276891	0.684433519809341	0.881037690673504	non-DEG	non-sig
530	inlysate	Calmidazolium_vs_DMSO	AHDC1	31.2804276043053	-0.0708822608741511	0.31526794511465	-0.224831804097223	0.822110123323534	0.935403926082624	non-DEG	non-sig
531	inlysate	Calmidazolium_vs_DMSO	AHI1	148.997865603258	0.728836353768678	0.171240691967714	4.25621004793704	2.07921379712744e-05	0.000667407700311162	DEG	non-sig
532	inlysate	Calmidazolium_vs_DMSO	AHNAK	1985.24030305946	-0.10288426141518	0.0609678567030493	-1.68751645504431	0.0915040885748658	0.356472112412438	non-DEG	non-sig
533	inlysate	Calmidazolium_vs_DMSO	AHNAK2	793.345644039646	-0.107444948572675	0.0841100377445684	-1.27743312752958	0.201449375442161	0.521418855632105	non-DEG	non-sig
534	inlysate	Calmidazolium_vs_DMSO	AHR	189.208913159645	0.145662889263919	0.145185884249143	1.0032854779047	0.315723140840568	0.645779803751055	non-DEG	non-sig
535	inlysate	Calmidazolium_vs_DMSO	AHRR	124.153762896793	0.449444093536841	0.162516769114812	2.76552441932516	0.00568313498736285	0.0599178458510886	DEG	non-sig
536	inlysate	Calmidazolium_vs_DMSO	AHSA1	174.104340781935	-0.028832492412352	0.155282236232637	-0.185677982954576	0.852697295117663	0.946232069726183	non-DEG	non-sig
537	inlysate	Calmidazolium_vs_DMSO	AHSA2P	37.6652183423435	0.287867011975471	0.286343308475149	1.00532124710173	0.314742187360873	0.644619820766474	non-DEG	non-sig
538	inlysate	Calmidazolium_vs_DMSO	AHSG	0	NA	NA	NA	NA	NA	filtered	filtered
539	inlysate	Calmidazolium_vs_DMSO	AHSP	0	NA	NA	NA	NA	NA	filtered	filtered
540	inlysate	Calmidazolium_vs_DMSO	AICDA	0	NA	NA	NA	NA	NA	filtered	filtered
541	inlysate	Calmidazolium_vs_DMSO	AIDA	59.3532183725783	0.164818792336403	0.223750769194512	0.736617768643833	0.461354826308297	0.757188248982909	non-DEG	non-sig
542	inlysate	Calmidazolium_vs_DMSO	AIF1	0	NA	NA	NA	NA	NA	filtered	filtered
543	inlysate	Calmidazolium_vs_DMSO	AIF1L	0	NA	NA	NA	NA	NA	filtered	filtered
544	inlysate	Calmidazolium_vs_DMSO	AIFM1	84.8495033128312	-0.144698361608133	0.19263125463401	-0.751167622736263	0.452551782913686	0.752156784604434	non-DEG	non-sig
545	inlysate	Calmidazolium_vs_DMSO	AIFM2	73.3236151293157	-0.194732271799462	0.238447811530193	-0.816666215344168	0.414119203390543	0.727081780747193	non-DEG	non-sig
546	inlysate	Calmidazolium_vs_DMSO	AIFM3	1.3560399128511	-0.814467599642804	1.70451948494075	-0.477828271743762	0.632772437054461	NA	filtered	filtered
547	inlysate	Calmidazolium_vs_DMSO	AIG1	76.7549636657833	0.00494761413138602	0.209366785231956	0.0236313230195734	0.981146686966556	0.994312546776287	non-DEG	non-sig
548	inlysate	Calmidazolium_vs_DMSO	AIM2	0.736606391610269	1.01137198943049	2.28831941550214	0.441971510873434	0.65850982167886	NA	filtered	filtered
549	inlysate	Calmidazolium_vs_DMSO	AIMP1	216.998547695631	0.0197036537578289	0.153923001539237	0.128009807246425	0.898141211836706	0.963033591816796	non-DEG	non-sig
550	inlysate	Calmidazolium_vs_DMSO	AIMP2	99.085987682238	0.0747910523819941	0.178777416929816	0.418347315149739	0.675693200434314	0.877318374872519	non-DEG	non-sig
551	inlysate	Calmidazolium_vs_DMSO	AIP	115.124981753962	-0.0496901562891947	0.165354048664149	-0.300507648228925	0.763789963424985	0.912370185003315	non-DEG	non-sig
552	inlysate	Calmidazolium_vs_DMSO	AIPL1	0	NA	NA	NA	NA	NA	filtered	filtered
553	inlysate	Calmidazolium_vs_DMSO	AIRE	0	NA	NA	NA	NA	NA	filtered	filtered
554	inlysate	Calmidazolium_vs_DMSO	AIRN	0.0654651684874037	2.66724344065641	3.10805584752236	0.858171014778466	0.390798038673725	NA	filtered	filtered
555	inlysate	Calmidazolium_vs_DMSO	AJAP1	14.1863406900654	-0.681351242125671	0.588810729926758	-1.1571651253883	0.247204903120551	0.577134962289299	non-DEG	non-sig
556	inlysate	Calmidazolium_vs_DMSO	AJM1	0	NA	NA	NA	NA	NA	filtered	filtered
557	inlysate	Calmidazolium_vs_DMSO	AJUBA	26.4777889129377	0.0534401242558771	0.346410679346737	0.154268120014818	0.877398332918561	0.955986355116244	non-DEG	non-sig
558	inlysate	Calmidazolium_vs_DMSO	AK1	197.07741745363	-0.239150918824471	0.13624871783128	-1.75525261911542	0.0792161070298526	0.327761721112662	non-DEG	non-sig
559	inlysate	Calmidazolium_vs_DMSO	AK2	183.99811863228	0.121329350167301	0.145980636078428	0.831133179212319	0.4058983979732	0.718094947074616	non-DEG	non-sig
560	inlysate	Calmidazolium_vs_DMSO	AK3	205.878741968556	-0.350425053923879	0.149036107275322	-2.35127621306239	0.0187091398698793	0.136408365945339	non-DEG	non-sig
561	inlysate	Calmidazolium_vs_DMSO	AK4	26.8013093669824	0.351961406247143	0.324447849589639	1.08480116817634	0.2780097280347	0.607935693475491	non-DEG	non-sig
562	inlysate	Calmidazolium_vs_DMSO	AK5	501.027871386249	0.102685036924568	0.0975870196317596	1.05224073152399	0.292689116264235	0.62473922904329	non-DEG	non-sig
563	inlysate	Calmidazolium_vs_DMSO	AK6	0.643126289707198	1.65505813889927	2.30918457338701	0.716728388875256	0.473541705488165	NA	filtered	filtered
564	inlysate	Calmidazolium_vs_DMSO	AK7	0.121540583033651	2.22501592302164	3.10672269529333	0.716193925641489	0.47387161331028	NA	filtered	filtered
565	inlysate	Calmidazolium_vs_DMSO	AK8	0.890616569036962	0.465742610681376	1.86449679007633	0.249795340576752	0.802745623229608	NA	filtered	filtered
566	inlysate	Calmidazolium_vs_DMSO	AK9	5.09676848031536	-0.922466104517144	0.896336134921504	-1.02915197611433	0.303408265192643	NA	filtered	filtered
567	inlysate	Calmidazolium_vs_DMSO	AKAIN1	0	NA	NA	NA	NA	NA	filtered	filtered
568	inlysate	Calmidazolium_vs_DMSO	AKAP1	47.3008670722835	-0.17438690330191	0.255149141918532	-0.683470467471102	0.49430960539803	0.778490640508865	non-DEG	non-sig
569	inlysate	Calmidazolium_vs_DMSO	AKAP10	58.773713407638	0.213483345789255	0.241813775036708	0.882841954544765	0.377321668992692	0.694695035435143	non-DEG	non-sig
570	inlysate	Calmidazolium_vs_DMSO	AKAP11	196.053687777428	0.0283860269360287	0.130277190143915	0.217889462496628	0.827515237616413	0.937456438088801	non-DEG	non-sig
571	inlysate	Calmidazolium_vs_DMSO	AKAP12	302.498844897316	0.383362668095875	0.112904746392815	3.39545218729856	0.000685153395273553	0.0123364447353286	DEG	non-sig
572	inlysate	Calmidazolium_vs_DMSO	AKAP13	215.746622544082	0.509428398580438	0.145970327399988	3.48994489259794	0.000483120160280848	0.00937047924776385	DEG	non-sig
573	inlysate	Calmidazolium_vs_DMSO	AKAP14	0	NA	NA	NA	NA	NA	filtered	filtered
574	inlysate	Calmidazolium_vs_DMSO	AKAP17A	0.721756388395415	-0.272615383926551	2.03274042889845	-0.134112245740241	0.893313816422959	NA	filtered	filtered
575	inlysate	Calmidazolium_vs_DMSO	AKAP3	1.12747754166376	1.97264842612055	1.78394103469015	1.10578118209113	0.268821241874541	NA	filtered	filtered
576	inlysate	Calmidazolium_vs_DMSO	AKAP4	0.282035770696222	3.06116223785565	3.09383609256388	0.989439047922816	0.322448377703961	NA	filtered	filtered
577	inlysate	Calmidazolium_vs_DMSO	AKAP5	2.85119945666004	1.92932549214327	1.12535531331581	1.71441452251965	0.0864526232470116	NA	filtered	filtered
578	inlysate	Calmidazolium_vs_DMSO	AKAP6	6.00401005303062	-0.570284231459841	0.769317160991894	-0.741286247566041	0.45851989840474	NA	filtered	filtered
579	inlysate	Calmidazolium_vs_DMSO	AKAP7	13.9433825187734	-0.456942804440134	0.495499676720394	-0.922185878030315	0.356431627963392	0.681978397666768	non-DEG	non-sig
580	inlysate	Calmidazolium_vs_DMSO	AKAP8	78.2110341930905	0.0492101797538069	0.227119494508953	0.216670875656017	0.82846484668338	0.93764794950193	non-DEG	non-sig
581	inlysate	Calmidazolium_vs_DMSO	AKAP8L	47.6245135246529	0.440717113128848	0.24760409944536	1.77992656065093	0.0750879802398255	0.318316007371108	non-DEG	non-sig
582	inlysate	Calmidazolium_vs_DMSO	AKAP9	361.709120980892	0.302258075358706	0.0992954812120355	3.04402649213477	0.00233434583095691	0.0318657235918805	DEG	non-sig
583	inlysate	Calmidazolium_vs_DMSO	AKIP1	67.6701979213853	-0.369190239338097	0.232177034002957	-1.5901238506363	0.111806890812174	0.393458435022737	non-DEG	non-sig
584	inlysate	Calmidazolium_vs_DMSO	AKIRIN1	242.639330432962	0.325767556044413	0.120155949514845	2.71120620626584	0.00670389208485706	0.068103138297835	DEG	non-sig
585	inlysate	Calmidazolium_vs_DMSO	AKIRIN2	147.244952468267	0.381198783900068	0.143987662034559	2.64744061063076	0.0081103604079271	0.0776045628747081	DEG	non-sig
586	inlysate	Calmidazolium_vs_DMSO	AKNA	21.1211410752315	0.522711095339172	0.377680032304697	1.3840051118124	0.166356889511471	0.471477480654935	non-DEG	non-sig
587	inlysate	Calmidazolium_vs_DMSO	AKNAD1	0.395138885774425	2.01600464971667	2.7054009423303	0.74517777316222	0.456164257777199	NA	filtered	filtered
588	inlysate	Calmidazolium_vs_DMSO	AKR1A1	187.989252265326	0.0953508323886666	0.150861783036492	0.632041001169938	0.527360085733998	0.79663009793557	non-DEG	non-sig
589	inlysate	Calmidazolium_vs_DMSO	AKR1B1	844.779536699078	0.159969857616021	0.0717342530492127	2.23003447887405	0.0257451539871816	0.166986160173798	non-DEG	non-sig
590	inlysate	Calmidazolium_vs_DMSO	AKR1B10	0.733862853860841	0.591581685023508	2.33255199223794	0.253619935157767	0.799789194059107	NA	filtered	filtered
591	inlysate	Calmidazolium_vs_DMSO	AKR1B15	0	NA	NA	NA	NA	NA	filtered	filtered
592	inlysate	Calmidazolium_vs_DMSO	AKR1C1	760.44433967168	-0.0229606285732936	0.08204985779443	-0.279837518193142	0.779602165810496	0.917451114826442	non-DEG	non-sig
593	inlysate	Calmidazolium_vs_DMSO	AKR1C2	96.0698405638086	-0.0473140019550386	0.198439011474752	-0.23843094965759	0.811546865126653	0.931157361715145	non-DEG	non-sig
594	inlysate	Calmidazolium_vs_DMSO	AKR1C3	234.939208253777	-0.370121326264544	0.138572946808722	-2.67094937928568	0.00756370523801527	0.0739227106287348	DEG	non-sig
595	inlysate	Calmidazolium_vs_DMSO	AKR1C4	0.187103060206543	0.742946430223608	3.09358804832355	0.240156872414289	0.810208646185734	NA	filtered	filtered
596	inlysate	Calmidazolium_vs_DMSO	AKR1C6P	0	NA	NA	NA	NA	NA	filtered	filtered
597	inlysate	Calmidazolium_vs_DMSO	AKR1C8P	0.0122505454118296	1.84760531869917	3.10467014509186	0.59510519068186	0.551773159189176	NA	filtered	filtered
598	inlysate	Calmidazolium_vs_DMSO	AKR1D1	0	NA	NA	NA	NA	NA	filtered	filtered
599	inlysate	Calmidazolium_vs_DMSO	AKR1E2	6.99800070610922	0.168336382587359	0.750430071668	0.224319878617329	0.822508409407137	NA	filtered	filtered
600	inlysate	Calmidazolium_vs_DMSO	AKR7A2	277.870535689908	-0.290094249630465	0.113918641781557	-2.54650375999682	0.0108808039344652	0.0948953447305311	DEG	non-sig
601	inlysate	Calmidazolium_vs_DMSO	AKR7A2P1	0	NA	NA	NA	NA	NA	filtered	filtered
602	inlysate	Calmidazolium_vs_DMSO	AKR7A3	1.07184371413705	-1.26601828003239	1.67847510207858	-0.754266940548943	0.450688949167706	NA	filtered	filtered
603	inlysate	Calmidazolium_vs_DMSO	AKR7L	3.88966362090354	3.57898878758549	1.08620954520133	3.29493402391536	0.00098444789872415	NA	filtered	filtered
604	inlysate	Calmidazolium_vs_DMSO	AKT1	226.537226252737	-0.144055753011211	0.134341005443337	-1.07231409007112	0.283578980215573	0.613831384996076	non-DEG	non-sig
605	inlysate	Calmidazolium_vs_DMSO	AKT1S1	115.022311687845	-0.305275280735232	0.181181461191467	-1.68491455322036	0.0920050583306146	0.357315354096515	non-DEG	non-sig
606	inlysate	Calmidazolium_vs_DMSO	AKT2	107.988871080459	-0.209401530664921	0.174376910477755	-1.20085583631001	0.229807128151283	0.558752653796061	non-DEG	non-sig
607	inlysate	Calmidazolium_vs_DMSO	AKT3	1.9396417364649	1.30425235236673	1.29991967130323	1.00333303754005	0.315700200927582	NA	filtered	filtered
608	inlysate	Calmidazolium_vs_DMSO	AKTIP	24.977394709462	-0.634622584217086	0.40830259551685	-1.55429475880198	0.120114123151093	0.405891576437526	non-DEG	non-sig
609	inlysate	Calmidazolium_vs_DMSO	ALAD	77.4287943778203	-0.361735683885122	0.202620171246308	-1.78528959708257	0.0742143553743339	0.316068529239408	non-DEG	non-sig
610	inlysate	Calmidazolium_vs_DMSO	ALAS1	121.804127468735	-0.0440269895159373	0.162802286247083	-0.270432255779984	0.786827727701666	0.920416499740315	non-DEG	non-sig
611	inlysate	Calmidazolium_vs_DMSO	ALAS2	0	NA	NA	NA	NA	NA	filtered	filtered
612	inlysate	Calmidazolium_vs_DMSO	ALB	0.0490021816473184	1.49650143915577	3.10017966224759	0.482714423741116	0.629298520389192	NA	filtered	filtered
613	inlysate	Calmidazolium_vs_DMSO	ALCAM	483.810546790285	-0.098303917364624	0.0943432526385519	-1.04198143073619	0.297420288256301	0.628693800991176	non-DEG	non-sig
614	inlysate	Calmidazolium_vs_DMSO	ALDH16A1	64.0588062627478	-0.154343111732992	0.224721553406879	-0.686819352185323	0.492196573161152	0.777593289591471	non-DEG	non-sig
615	inlysate	Calmidazolium_vs_DMSO	ALDH18A1	128.834055414821	-0.116403377720117	0.158821460606195	-0.732919702890433	0.463607405238967	0.758362683236064	non-DEG	non-sig
616	inlysate	Calmidazolium_vs_DMSO	ALDH1A1	0.0122505454118296	1.84760531869917	3.10467014509186	0.59510519068186	0.551773159189176	NA	filtered	filtered
617	inlysate	Calmidazolium_vs_DMSO	ALDH1A2	0.0469779701054882	1.76086391398279	3.08998025409379	0.569862513409234	0.568770951837668	NA	filtered	filtered
618	inlysate	Calmidazolium_vs_DMSO	ALDH1A3	92.4843060596447	0.0927816873304498	0.200681898445568	0.462332118886224	0.643843169929661	0.860084075027696	non-DEG	non-sig
619	inlysate	Calmidazolium_vs_DMSO	ALDH1B1	54.4026689146769	-0.628083172934577	0.257874374016166	-2.43561685929755	0.0148664217628398	0.118073469921938	non-DEG	non-sig
620	inlysate	Calmidazolium_vs_DMSO	ALDH1L1	0	NA	NA	NA	NA	NA	filtered	filtered
621	inlysate	Calmidazolium_vs_DMSO	ALDH1L1-AS1	0	NA	NA	NA	NA	NA	filtered	filtered
622	inlysate	Calmidazolium_vs_DMSO	ALDH1L1-AS2	0	NA	NA	NA	NA	NA	filtered	filtered
623	inlysate	Calmidazolium_vs_DMSO	ALDH1L2	113.173361510415	-0.0143091475907953	0.176095067054916	-0.0812580830917479	0.935236708554811	0.976052233703997	non-DEG	non-sig
624	inlysate	Calmidazolium_vs_DMSO	ALDH2	53.6753963713422	0.0498214472921684	0.257535082352502	0.193454991984258	0.846602651365437	0.944033574145772	non-DEG	non-sig
625	inlysate	Calmidazolium_vs_DMSO	ALDH3A1	3.49497753266077	-0.495487165125045	1.00853569743222	-0.491293631337573	0.623218783616829	NA	filtered	filtered
626	inlysate	Calmidazolium_vs_DMSO	ALDH3A2	95.8780502138634	-0.0502492162905866	0.181250226784259	-0.277236708511256	0.781598354561959	0.918124478929499	non-DEG	non-sig
627	inlysate	Calmidazolium_vs_DMSO	ALDH3B1	120.680718466233	-0.101865694437829	0.167515019369814	-0.608098872692395	0.543121899869082	0.805042509589622	non-DEG	non-sig
628	inlysate	Calmidazolium_vs_DMSO	ALDH3B2	0	NA	NA	NA	NA	NA	filtered	filtered
629	inlysate	Calmidazolium_vs_DMSO	ALDH4A1	15.4720157656974	-0.192131650400982	0.450130264684352	-0.42683566397321	0.669499028159491	0.874374432353631	non-DEG	non-sig
630	inlysate	Calmidazolium_vs_DMSO	ALDH5A1	0.167741425060005	0.156561339146009	3.08426072022668	0.0507613828232078	0.959515663226294	NA	filtered	filtered
631	inlysate	Calmidazolium_vs_DMSO	ALDH6A1	35.7983858953581	-0.402569146487288	0.321072766077133	-1.2538252664836	0.209905523365043	0.532555755870855	non-DEG	non-sig
632	inlysate	Calmidazolium_vs_DMSO	ALDH7A1	139.121921648075	-0.147418062937512	0.161588815624107	-0.912303629234096	0.361608904379057	0.685487672131394	non-DEG	non-sig
633	inlysate	Calmidazolium_vs_DMSO	ALDH8A1	0.175498526837536	1.81273722269135	3.08524264608561	0.587550941897958	0.556833747876149	NA	filtered	filtered
634	inlysate	Calmidazolium_vs_DMSO	ALDH9A1	189.634398898378	-0.0579945881235056	0.149981932520778	-0.386677162700723	0.698995225048152	0.886436108970053	non-DEG	non-sig
635	inlysate	Calmidazolium_vs_DMSO	ALDOA	0.517091049943389	0.469533429884751	2.26985594257031	0.206856048033193	0.836122282643258	NA	filtered	filtered
636	inlysate	Calmidazolium_vs_DMSO	ALDOB	0	NA	NA	NA	NA	NA	filtered	filtered
637	inlysate	Calmidazolium_vs_DMSO	ALDOC	11.4108156723475	-0.760857660436539	0.563922625094948	-1.349223504392	0.177265187342172	NA	filtered	filtered
638	inlysate	Calmidazolium_vs_DMSO	ALG1	77.9423111189869	-0.298493059896302	0.20962411220477	-1.42394430085753	0.154462596330595	0.456302765461185	non-DEG	non-sig
639	inlysate	Calmidazolium_vs_DMSO	ALG10	12.8184715433379	-0.487194383671591	0.516143020918458	-0.9439135354473	0.34521383462939	0.671821811283796	non-DEG	non-sig
640	inlysate	Calmidazolium_vs_DMSO	ALG10B	9.33500345622065	-0.626618148436952	0.60711549269717	-1.03212346905057	0.302014280806812	NA	filtered	filtered
641	inlysate	Calmidazolium_vs_DMSO	ALG11	16.1301170669901	0.296905245003064	0.472175694954373	0.628802473688855	0.529478380365514	0.796962939229696	non-DEG	non-sig
642	inlysate	Calmidazolium_vs_DMSO	ALG12	55.3187142373771	-0.0975083848466239	0.232405216084426	-0.41956194654083	0.674805492280599	0.876959097263378	non-DEG	non-sig
643	inlysate	Calmidazolium_vs_DMSO	ALG13	47.2341165359927	-0.229693338213692	0.260542169312728	-0.881597550291336	0.377994480337331	0.695551381675671	non-DEG	non-sig
644	inlysate	Calmidazolium_vs_DMSO	ALG14	29.442956738422	-0.453315591678942	0.328906442338063	-1.37825087418934	0.168125844896058	0.473419384436854	non-DEG	non-sig
645	inlysate	Calmidazolium_vs_DMSO	ALG14-AS1	0	NA	NA	NA	NA	NA	filtered	filtered
646	inlysate	Calmidazolium_vs_DMSO	ALG1L	1.05456550670581	2.28160677481785	1.82560470806619	1.24978138188233	0.211379419044437	NA	filtered	filtered
647	inlysate	Calmidazolium_vs_DMSO	ALG1L2	0	NA	NA	NA	NA	NA	filtered	filtered
648	inlysate	Calmidazolium_vs_DMSO	ALG1L9P	0.766332786029048	0.905323301082029	1.8723479026142	0.483523013975127	0.628724422995299	NA	filtered	filtered
649	inlysate	Calmidazolium_vs_DMSO	ALG2	92.8708222486296	0.0988146021300364	0.189581978497364	0.521223604233091	0.602211012739564	0.837195799777833	non-DEG	non-sig
650	inlysate	Calmidazolium_vs_DMSO	ALG3	127.038057834538	-0.372815740182312	0.179901187050942	-2.07233618795825	0.0382340998312785	0.213155575407768	non-DEG	non-sig
651	inlysate	Calmidazolium_vs_DMSO	ALG5	118.171121056789	-0.238320891525788	0.169819766398475	-1.40337545257586	0.160504909028986	0.463390055143344	non-DEG	non-sig
652	inlysate	Calmidazolium_vs_DMSO	ALG6	19.8079392665498	-0.430522683425275	0.413036957413152	-1.04233453132532	0.297256607979963	0.628480037957637	non-DEG	non-sig
653	inlysate	Calmidazolium_vs_DMSO	ALG8	75.7089678161781	-0.315880429220717	0.216707327812214	-1.45763612338223	0.144940867196783	0.44356408550901	non-DEG	non-sig
654	inlysate	Calmidazolium_vs_DMSO	ALG9	60.1048190039922	0.111798070512213	0.248518169113282	0.449858740353315	0.652812299635572	0.863815280601371	non-DEG	non-sig
655	inlysate	Calmidazolium_vs_DMSO	ALK	0	NA	NA	NA	NA	NA	filtered	filtered
656	inlysate	Calmidazolium_vs_DMSO	ALKAL1	0	NA	NA	NA	NA	NA	filtered	filtered
657	inlysate	Calmidazolium_vs_DMSO	ALKAL2	0.0381831277353874	1.74841396883826	3.11025441771619	0.562144999739953	0.574017230940905	NA	filtered	filtered
658	inlysate	Calmidazolium_vs_DMSO	ALKBH1	21.2235925857527	0.613180851424895	0.368932878772626	1.66203905020566	0.0965049449533837	0.366573808816292	non-DEG	non-sig
659	inlysate	Calmidazolium_vs_DMSO	ALKBH2	45.2418422784672	0.215806861552649	0.265803854416183	0.811902679239368	0.416847476967721	0.728143090060324	non-DEG	non-sig
660	inlysate	Calmidazolium_vs_DMSO	ALKBH3	55.0349085042646	-0.297915798365938	0.309763901528471	-0.961751181774019	0.336174605835186	0.663630621468079	non-DEG	non-sig
661	inlysate	Calmidazolium_vs_DMSO	ALKBH3-AS1	0	NA	NA	NA	NA	NA	filtered	filtered
662	inlysate	Calmidazolium_vs_DMSO	ALKBH4	35.2107318043256	-0.199904665560396	0.333114951020142	-0.600107155047233	0.548434824399802	0.809008433025544	non-DEG	non-sig
663	inlysate	Calmidazolium_vs_DMSO	ALKBH5	254.699628456683	0.112238967507849	0.120467310048318	0.931696469879099	0.351493411354012	0.677770953488418	non-DEG	non-sig
664	inlysate	Calmidazolium_vs_DMSO	ALKBH6	26.7669792383814	-0.364607035688077	0.370356338272613	-0.984476294880353	0.324881381280542	0.653417170086464	non-DEG	non-sig
665	inlysate	Calmidazolium_vs_DMSO	ALKBH7	181.567462351923	0.0243810477552592	0.15341011133332	0.158927254164398	0.873726187869644	0.954818209979268	non-DEG	non-sig
666	inlysate	Calmidazolium_vs_DMSO	ALKBH8	30.2750571680732	-0.194290575022545	0.355218209226093	-0.546961191673822	0.584405394395818	0.828978390274168	non-DEG	non-sig
667	inlysate	Calmidazolium_vs_DMSO	ALLC	0	NA	NA	NA	NA	NA	filtered	filtered
668	inlysate	Calmidazolium_vs_DMSO	ALMS1	28.352990116315	-0.144984216986746	0.350884325939681	-0.413196618567882	0.679462565361598	0.878359838375862	non-DEG	non-sig
669	inlysate	Calmidazolium_vs_DMSO	ALMS1-IT1	0.488113402477353	1.5978381514533	3.00330611269911	0.532026404067516	0.594707708188268	NA	filtered	filtered
670	inlysate	Calmidazolium_vs_DMSO	ALMS1P1	0	NA	NA	NA	NA	NA	filtered	filtered
671	inlysate	Calmidazolium_vs_DMSO	ALOX12	0	NA	NA	NA	NA	NA	filtered	filtered
672	inlysate	Calmidazolium_vs_DMSO	ALOX12-AS1	2.52153400053446	1.74958590556022	1.16701546705282	1.49919684439027	0.133822573452428	NA	filtered	filtered
673	inlysate	Calmidazolium_vs_DMSO	ALOX12B	0	NA	NA	NA	NA	NA	filtered	filtered
674	inlysate	Calmidazolium_vs_DMSO	ALOX12P2	0	NA	NA	NA	NA	NA	filtered	filtered
675	inlysate	Calmidazolium_vs_DMSO	ALOX15	0	NA	NA	NA	NA	NA	filtered	filtered
676	inlysate	Calmidazolium_vs_DMSO	ALOX15B	1.36266157406077	-0.0467526756807278	1.37945880209828	-0.0338920420164871	0.972963239095025	NA	filtered	filtered
677	inlysate	Calmidazolium_vs_DMSO	ALOX15P1	0	NA	NA	NA	NA	NA	filtered	filtered
678	inlysate	Calmidazolium_vs_DMSO	ALOX5	0	NA	NA	NA	NA	NA	filtered	filtered
679	inlysate	Calmidazolium_vs_DMSO	ALOX5AP	0.798758172297582	3.59718037844366	2.66341674394827	1.35058863267157	0.17682724415374	NA	filtered	filtered
680	inlysate	Calmidazolium_vs_DMSO	ALOXE3	1.0507627967517	1.23539929046896	2.05189982986128	0.602075828697974	0.547123663279936	NA	filtered	filtered
681	inlysate	Calmidazolium_vs_DMSO	ALPG	0	NA	NA	NA	NA	NA	filtered	filtered
682	inlysate	Calmidazolium_vs_DMSO	ALPI	0	NA	NA	NA	NA	NA	filtered	filtered
683	inlysate	Calmidazolium_vs_DMSO	ALPK1	17.0003665251261	-0.27469359461517	0.415096417301364	-0.661758529261745	0.508125987777798	0.78659806973561	non-DEG	non-sig
684	inlysate	Calmidazolium_vs_DMSO	ALPK2	165.260046378012	-0.0142845749850141	0.171221179003923	-0.0834276172382089	0.933511529671575	0.975548797794468	non-DEG	non-sig
685	inlysate	Calmidazolium_vs_DMSO	ALPK3	0.359751484595456	3.05461925287661	3.07645968831952	0.992900789330727	0.320758305090895	NA	filtered	filtered
686	inlysate	Calmidazolium_vs_DMSO	ALPL	0.972305191607628	0.0831999178463855	2.1150555000929	0.0393369903734116	0.968621715374614	NA	filtered	filtered
687	inlysate	Calmidazolium_vs_DMSO	ALPP	0.179266340850903	1.89879451746254	3.07991359870217	0.616509020987688	0.537558619934916	NA	filtered	filtered
688	inlysate	Calmidazolium_vs_DMSO	ALS2	47.8049247790444	-0.123049683716559	0.263483067061388	-0.46701173281807	0.640491483785198	0.858116807252951	non-DEG	non-sig
689	inlysate	Calmidazolium_vs_DMSO	ALS2CL	5.78888741619353	0.988875648233347	0.762418263723776	1.29702513080355	0.194622540059942	NA	filtered	filtered
690	inlysate	Calmidazolium_vs_DMSO	ALX1	2.86899447926512	-0.412165480526857	1.06327326310047	-0.387638337980018	0.698283693442463	NA	filtered	filtered
691	inlysate	Calmidazolium_vs_DMSO	ALX3	0.056075414546247	1.77561987390207	3.10795494040042	0.571314548618683	0.567786441502148	NA	filtered	filtered
692	inlysate	Calmidazolium_vs_DMSO	ALX4	0.0479900758764033	1.2068492732701	3.10107000148547	0.389171889925733	0.697148996191818	NA	filtered	filtered
693	inlysate	Calmidazolium_vs_DMSO	ALYREF	148.5483847866	-0.115592641364744	0.15731983666563	-0.734762022480529	0.462484439911139	0.757512417311252	non-DEG	non-sig
694	inlysate	Calmidazolium_vs_DMSO	AMACR	1.2020753786803	-0.812306014506722	1.84237947393259	-0.440900490913983	0.659285038255453	NA	filtered	filtered
695	inlysate	Calmidazolium_vs_DMSO	AMBN	0	NA	NA	NA	NA	NA	filtered	filtered
696	inlysate	Calmidazolium_vs_DMSO	AMBP	0.2768660339621	2.28869893926076	3.07125200356813	0.745200633683522	0.456150439852576	NA	filtered	filtered
697	inlysate	Calmidazolium_vs_DMSO	AMBRA1	29.7259109784574	0.213249969531596	0.314831708439929	0.677345908353081	0.498186509526143	0.780569028260354	non-DEG	non-sig
698	inlysate	Calmidazolium_vs_DMSO	AMD1	274.231523413321	-0.410354208720581	0.125747368181173	-3.26332244289484	0.00110114159274167	0.0181066605274559	DEG	non-sig
699	inlysate	Calmidazolium_vs_DMSO	AMDHD1	0.0704669551582322	1.74660039839591	3.08356383926485	0.566422649064504	0.571106501706121	NA	filtered	filtered
700	inlysate	Calmidazolium_vs_DMSO	AMDHD2	94.9098172297115	-0.0168014761332506	0.194273090825781	-0.0864838051519843	0.931081829450142	0.975146371363033	non-DEG	non-sig
701	inlysate	Calmidazolium_vs_DMSO	AMELX	0	NA	NA	NA	NA	NA	filtered	filtered
702	inlysate	Calmidazolium_vs_DMSO	AMELY	0	NA	NA	NA	NA	NA	filtered	filtered
703	inlysate	Calmidazolium_vs_DMSO	AMER1	5.27103424377144	-1.4689489476549	0.80613060627505	-1.82222202732457	0.0684213036078819	NA	filtered	filtered
704	inlysate	Calmidazolium_vs_DMSO	AMER2	0.0122505454118296	1.84760531869917	3.10467014509186	0.59510519068186	0.551773159189176	NA	filtered	filtered
705	inlysate	Calmidazolium_vs_DMSO	AMER3	0.134449755638177	1.90304123191483	3.08266925779661	0.617335520864492	0.537013442203741	NA	filtered	filtered
706	inlysate	Calmidazolium_vs_DMSO	AMFR	218.019429153708	-0.164523871610259	0.128067915585184	-1.28466111795836	0.198910731071875	0.517868907768625	non-DEG	non-sig
707	inlysate	Calmidazolium_vs_DMSO	AMH	1.45986029554267	1.06355184629143	1.58646635117216	0.670390421773285	0.502608938908312	NA	filtered	filtered
708	inlysate	Calmidazolium_vs_DMSO	AMHR2	0.315857718830676	2.29781644323212	3.10279676927791	0.740562986910314	0.458958457105561	NA	filtered	filtered
709	inlysate	Calmidazolium_vs_DMSO	AMIGO1	7.74220850810531	-0.581810408509937	0.809856232466447	-0.71841196645238	0.472503310594406	NA	filtered	filtered
710	inlysate	Calmidazolium_vs_DMSO	AMIGO2	35.9243422414249	0.0618054335245729	0.308119406523781	0.200589226825616	0.841019782609973	0.942388041681286	non-DEG	non-sig
711	inlysate	Calmidazolium_vs_DMSO	AMIGO3	9.32314561982339	1.27222236586849	0.658296724908697	1.93259713702045	0.0532858453994634	NA	filtered	filtered
712	inlysate	Calmidazolium_vs_DMSO	AMMECR1	70.3602731384541	0.241153087829044	0.207160528909583	1.16408800990413	0.244388347165705	0.573818584709942	non-DEG	non-sig
713	inlysate	Calmidazolium_vs_DMSO	AMMECR1L	78.5297121453219	0.792232250911469	0.203385015585632	3.89523411363564	9.81039266698767e-05	0.00248901553346528	DEG	non-sig
714	inlysate	Calmidazolium_vs_DMSO	AMN	0.0448165852127256	1.9376602790518	3.10310520780713	0.62442622769503	0.532347704957584	NA	filtered	filtered
715	inlysate	Calmidazolium_vs_DMSO	AMN1	11.3304392992374	-0.243130582531177	0.548477110083489	-0.443283006822596	0.657561045562756	NA	filtered	filtered
716	inlysate	Calmidazolium_vs_DMSO	AMOT	11.4976063766909	0.310432437682412	0.531079747260067	0.584530740032899	0.558863289844149	NA	filtered	filtered
717	inlysate	Calmidazolium_vs_DMSO	AMOTL1	285.828383264587	-0.00606346131605421	0.130708428334515	-0.0463892144777099	0.963000032859554	0.98656687367594	non-DEG	non-sig
718	inlysate	Calmidazolium_vs_DMSO	AMOTL2	170.987470318838	0.519554407279734	0.184274139352279	2.81946457113277	0.00481038409248271	0.0529353000845277	DEG	non-sig
719	inlysate	Calmidazolium_vs_DMSO	AMPD1	0	NA	NA	NA	NA	NA	filtered	filtered
720	inlysate	Calmidazolium_vs_DMSO	AMPD2	183.91105350174	0.019475464545689	0.133772725515103	0.145586213263556	0.884248052236923	0.958587907203908	non-DEG	non-sig
721	inlysate	Calmidazolium_vs_DMSO	AMPD3	42.5064216946661	0.325273390728099	0.272816666461582	1.19227829790195	0.233152141122784	0.561871107159616	non-DEG	non-sig
722	inlysate	Calmidazolium_vs_DMSO	AMPH	47.544639861958	-0.24033447098927	0.265714935941619	-0.904482354887551	0.365739686600656	0.687694238270373	non-DEG	non-sig
723	inlysate	Calmidazolium_vs_DMSO	AMT	3.59027028841493	1.6522321240943	1.1468403177146	1.44068193154112	0.149674561756244	NA	filtered	filtered
724	inlysate	Calmidazolium_vs_DMSO	AMTN	0	NA	NA	NA	NA	NA	filtered	filtered
725	inlysate	Calmidazolium_vs_DMSO	AMY1A	0	NA	NA	NA	NA	NA	filtered	filtered
726	inlysate	Calmidazolium_vs_DMSO	AMY1B	0.0122505454118296	1.84760531869917	3.10467014509186	0.59510519068186	0.551773159189176	NA	filtered	filtered
727	inlysate	Calmidazolium_vs_DMSO	AMY1C	0	NA	NA	NA	NA	NA	filtered	filtered
728	inlysate	Calmidazolium_vs_DMSO	AMY2A	0	NA	NA	NA	NA	NA	filtered	filtered
729	inlysate	Calmidazolium_vs_DMSO	AMY2B	2.45616832918868	-0.693610862947857	1.25112259449158	-0.55439080550673	0.579311417196943	NA	filtered	filtered
730	inlysate	Calmidazolium_vs_DMSO	AMZ1	3.41878650155497	0.960757670548736	1.01638626366177	0.945268255680059	0.344521940535196	NA	filtered	filtered
731	inlysate	Calmidazolium_vs_DMSO	AMZ2	144.599022168673	-0.0988513134891136	0.150697710016747	-0.655957635176594	0.511851382924775	0.788304402517205	non-DEG	non-sig
732	inlysate	Calmidazolium_vs_DMSO	AMZ2P1	10.7055624395079	-0.497587023960945	0.566107733309752	-0.878961714675402	0.379422034665413	NA	filtered	filtered
733	inlysate	Calmidazolium_vs_DMSO	ANAPC1	26.4125822431125	0.254414535203856	0.362315690526599	0.702190222107366	0.482560542600289	0.770607372973414	non-DEG	non-sig
734	inlysate	Calmidazolium_vs_DMSO	ANAPC10	25.3648281640817	-0.522291452463107	0.39270325571377	-1.32999012578544	0.183521524672518	0.496189655108931	non-DEG	non-sig
735	inlysate	Calmidazolium_vs_DMSO	ANAPC11	690.981576889953	-0.313412624663751	0.0791803877670258	-3.95821027785204	7.55134648485559e-05	0.00201777601418468	DEG	non-sig
736	inlysate	Calmidazolium_vs_DMSO	ANAPC13	163.02863475807	-0.24633560491504	0.149025641647747	-1.65297463034788	0.0983360268831681	0.369115338182266	non-DEG	non-sig
737	inlysate	Calmidazolium_vs_DMSO	ANAPC15	122.603998422837	-0.313204291625296	0.177851294151466	-1.76104589578391	0.0782306352459917	0.325189570672933	non-DEG	non-sig
738	inlysate	Calmidazolium_vs_DMSO	ANAPC16	160.554345160851	-0.106027790897459	0.142258433678685	-0.745318137952653	0.456079418715574	0.754028290247717	non-DEG	non-sig
739	inlysate	Calmidazolium_vs_DMSO	ANAPC1P1	0.0469779701054882	1.76086391398279	3.08998025409379	0.569862513409234	0.568770951837668	NA	filtered	filtered
740	inlysate	Calmidazolium_vs_DMSO	ANAPC2	5.63800746783561	-0.977967801129922	0.755456862120408	-1.29453824588339	0.195479567468955	NA	filtered	filtered
741	inlysate	Calmidazolium_vs_DMSO	ANAPC4	53.4161906689354	-0.560878631343421	0.24974772256366	-2.24578076462922	0.0247180539777607	0.162315221120629	non-DEG	non-sig
742	inlysate	Calmidazolium_vs_DMSO	ANAPC5	281.423593918026	-0.150696271094471	0.112282083330306	-1.34212215007767	0.179556393044242	0.490090494671216	non-DEG	non-sig
743	inlysate	Calmidazolium_vs_DMSO	ANAPC7	96.2547521142905	-0.184221150408746	0.180716511321113	-1.01939302093657	0.308016418118776	0.638698282693895	non-DEG	non-sig
744	inlysate	Calmidazolium_vs_DMSO	ANG	19.5980227242472	-0.750733709119501	0.427033329964339	-1.75802134503692	0.0787438775245747	0.326377779492328	non-DEG	non-sig
745	inlysate	Calmidazolium_vs_DMSO	ANGEL1	8.85918595648047	-0.767611254040974	0.645086148549765	-1.18993603531352	0.23407153374725	NA	filtered	filtered
746	inlysate	Calmidazolium_vs_DMSO	ANGEL2	40.7303758136516	-0.226050564891433	0.271047976332431	-0.83398728132982	0.404288150988957	0.717140369524374	non-DEG	non-sig
747	inlysate	Calmidazolium_vs_DMSO	ANGPT1	79.982273709602	-0.317160503611985	0.201008852989559	-1.57784345761357	0.114601577347487	0.398255085054511	non-DEG	non-sig
748	inlysate	Calmidazolium_vs_DMSO	ANGPT2	1.22439452771769	2.11136060527199	1.90470929839526	1.10849493256049	0.267648126418524	NA	filtered	filtered
749	inlysate	Calmidazolium_vs_DMSO	ANGPT4	0	NA	NA	NA	NA	NA	filtered	filtered
750	inlysate	Calmidazolium_vs_DMSO	ANGPTL1	3.68008495349201	-0.4353846678347	0.922900359718026	-0.471756959730434	0.637100275324789	NA	filtered	filtered
751	inlysate	Calmidazolium_vs_DMSO	ANGPTL2	424.541291749855	0.0525970410219489	0.0960300279301774	0.547714523838229	0.583887937867971	0.828919239445257	non-DEG	non-sig
752	inlysate	Calmidazolium_vs_DMSO	ANGPTL3	0	NA	NA	NA	NA	NA	filtered	filtered
753	inlysate	Calmidazolium_vs_DMSO	ANGPTL4	139.659472132805	-0.081047822295282	0.162985662755491	-0.497269642771395	0.618998916175163	0.845443462589976	non-DEG	non-sig
754	inlysate	Calmidazolium_vs_DMSO	ANGPTL5	1.30415647096909	0.990415545377381	1.45126910325716	0.682447895538145	0.494955779023554	NA	filtered	filtered
755	inlysate	Calmidazolium_vs_DMSO	ANGPTL6	0.0448165852127256	1.9376602790518	3.10310520780713	0.62442622769503	0.532347704957584	NA	filtered	filtered
756	inlysate	Calmidazolium_vs_DMSO	ANGPTL7	0	NA	NA	NA	NA	NA	filtered	filtered
757	inlysate	Calmidazolium_vs_DMSO	ANGPTL8	0	NA	NA	NA	NA	NA	filtered	filtered
758	inlysate	Calmidazolium_vs_DMSO	ANHX	0	NA	NA	NA	NA	NA	filtered	filtered
759	inlysate	Calmidazolium_vs_DMSO	ANK1	1.48762795471545	2.15870539689395	1.55107072385848	1.39175175166991	0.163997585004448	NA	filtered	filtered
760	inlysate	Calmidazolium_vs_DMSO	ANK2	60.3587501511745	-0.0885102298322691	0.245672638417446	-0.360277116745386	0.718639910123305	0.894915118617853	non-DEG	non-sig
761	inlysate	Calmidazolium_vs_DMSO	ANK2-AS1	0	NA	NA	NA	NA	NA	filtered	filtered
762	inlysate	Calmidazolium_vs_DMSO	ANK3	0.567783388085021	1.05814074392918	2.60430094392064	0.406305095576322	0.68451844182384	NA	filtered	filtered
763	inlysate	Calmidazolium_vs_DMSO	ANK3-DT	0	NA	NA	NA	NA	NA	filtered	filtered
764	inlysate	Calmidazolium_vs_DMSO	ANKAR	5.83174288776137	-0.210374153931466	0.736676461530948	-0.285571977546656	0.775205968699743	NA	filtered	filtered
765	inlysate	Calmidazolium_vs_DMSO	ANKDD1A	14.1062103340541	-0.096483245125935	0.502351421063187	-0.192063247122375	0.847692663454211	0.944265058911948	non-DEG	non-sig
766	inlysate	Calmidazolium_vs_DMSO	ANKDD1B	0.715581961155751	3.02065317383776	2.57616441120369	1.17253897332833	0.240980734406224	NA	filtered	filtered
767	inlysate	Calmidazolium_vs_DMSO	ANKEF1	2.64988930480661	-1.70974501414067	1.33913002457313	-1.27675803153295	0.201687686550438	NA	filtered	filtered
768	inlysate	Calmidazolium_vs_DMSO	ANKFN1	0.568236520854186	-0.257769885350296	2.20302576946052	-0.117007203875523	0.906854344830134	NA	filtered	filtered
769	inlysate	Calmidazolium_vs_DMSO	ANKFY1	123.439710896069	-0.15565284264561	0.174311384308243	-0.892958559553179	0.37187936529143	0.691372208407022	non-DEG	non-sig
770	inlysate	Calmidazolium_vs_DMSO	ANKH	189.663749606547	0.219267891254496	0.13031132043827	1.6826465307622	0.0924435383087482	0.358325705782405	non-DEG	non-sig
771	inlysate	Calmidazolium_vs_DMSO	ANKHD1	38.7323036339038	0.0670989075141632	0.302035425870296	0.222155753156511	0.824192637302359	0.936514750845601	non-DEG	non-sig
772	inlysate	Calmidazolium_vs_DMSO	ANKHD1-EIF4EBP3	0.0122505454118296	1.84760531869917	3.10467014509186	0.59510519068186	0.551773159189176	NA	filtered	filtered
773	inlysate	Calmidazolium_vs_DMSO	ANKIB1	237.990827377966	0.0972545220065839	0.120245492260953	0.808799732762747	0.418630349966671	0.729571400887275	non-DEG	non-sig
774	inlysate	Calmidazolium_vs_DMSO	ANKK1	0	NA	NA	NA	NA	NA	filtered	filtered
775	inlysate	Calmidazolium_vs_DMSO	ANKLE1	0.529654294548223	1.50094292463285	2.41115073897253	0.622500659279581	0.533612710400838	NA	filtered	filtered
776	inlysate	Calmidazolium_vs_DMSO	ANKLE2	226.927063044955	0.362841497217462	0.127862135029079	2.83775565874091	0.00454319467053664	0.051057580374588	DEG	non-sig
777	inlysate	Calmidazolium_vs_DMSO	ANKMY1	12.4641337095624	-0.340752767131289	0.550103064235786	-0.619434410176698	0.535630218410177	NA	filtered	filtered
778	inlysate	Calmidazolium_vs_DMSO	ANKMY2	66.3378899060743	0.165853749046115	0.217767217150939	0.761610269975388	0.44629264350253	0.748751894797003	non-DEG	non-sig
779	inlysate	Calmidazolium_vs_DMSO	ANKRA2	25.2773686665308	-0.129240578523092	0.372067072185032	-0.347358280764011	0.728322171447781	0.898945178254846	non-DEG	non-sig
780	inlysate	Calmidazolium_vs_DMSO	ANKRD1	22.4090801572163	-0.137886387466166	0.381315081914532	-0.361607484219761	0.717645371046284	0.894549158179366	non-DEG	non-sig
781	inlysate	Calmidazolium_vs_DMSO	ANKRD10	126.752059905779	0.843901021262209	0.180482274140445	4.67581110267657	2.92794030656695e-06	0.000120069454122768	DEG	non-sig
782	inlysate	Calmidazolium_vs_DMSO	ANKRD11	693.355218398221	0.653870559577506	0.0795582244720978	8.21876762479569	2.05604988026622e-16	4.91836503500826e-14	DEG	non-sig
783	inlysate	Calmidazolium_vs_DMSO	ANKRD12	459.445861000771	0.570142995172974	0.101944180475131	5.59269781281981	2.23568210039192e-08	1.52802027636991e-06	DEG	non-sig
784	inlysate	Calmidazolium_vs_DMSO	ANKRD13A	188.976965032639	0.0830807367459525	0.132137436852934	0.628744879003663	0.52951609170275	0.796962939229696	non-DEG	non-sig
785	inlysate	Calmidazolium_vs_DMSO	ANKRD13B	12.1534198374632	0.348518654974473	0.4850872417737	0.71846592728378	0.47247004945183	NA	filtered	filtered
786	inlysate	Calmidazolium_vs_DMSO	ANKRD13C	69.9921264343605	-0.0144581669666454	0.213658434716417	-0.0676695351898245	0.946048701099574	0.979790877223732	non-DEG	non-sig
787	inlysate	Calmidazolium_vs_DMSO	ANKRD13D	56.0009749368048	0.163032762949324	0.237942772616958	0.685176360501502	0.493232639148144	0.778247732749377	non-DEG	non-sig
788	inlysate	Calmidazolium_vs_DMSO	ANKRD16	20.7120283334326	0.262175302389025	0.498249428371795	0.526192881436462	0.598754199497155	0.835482890579745	non-DEG	non-sig
789	inlysate	Calmidazolium_vs_DMSO	ANKRD17	243.557123385812	0.388899909635649	0.122423065755037	3.17668821015983	0.00148967094420107	0.022676854509679	DEG	non-sig
790	inlysate	Calmidazolium_vs_DMSO	ANKRD18A	0	NA	NA	NA	NA	NA	filtered	filtered
791	inlysate	Calmidazolium_vs_DMSO	ANKRD18B	0.836526868538665	2.04958607684279	1.93251309507743	1.06058069260362	0.288880500765613	NA	filtered	filtered
792	inlysate	Calmidazolium_vs_DMSO	ANKRD18CP	1.30251859846071	1.84616862701237	1.65155357036814	1.11783756829689	0.263636373118436	NA	filtered	filtered
793	inlysate	Calmidazolium_vs_DMSO	ANKRD18DP	0	NA	NA	NA	NA	NA	filtered	filtered
794	inlysate	Calmidazolium_vs_DMSO	ANKRD19P	0	NA	NA	NA	NA	NA	filtered	filtered
795	inlysate	Calmidazolium_vs_DMSO	ANKRD2	1.08081668181839	-0.0163917216647639	1.84744504406127	-0.00887264371812094	0.992920747448213	NA	filtered	filtered
796	inlysate	Calmidazolium_vs_DMSO	ANKRD20A1	0	NA	NA	NA	NA	NA	filtered	filtered
797	inlysate	Calmidazolium_vs_DMSO	ANKRD20A11P	1.47257300542147	1.66093892517185	1.71164764434041	0.970374323631248	0.331859942401232	NA	filtered	filtered
798	inlysate	Calmidazolium_vs_DMSO	ANKRD20A12P	0.393240343844298	2.46951845726252	3.08535586876658	0.800399876805702	0.423479152361183	NA	filtered	filtered
799	inlysate	Calmidazolium_vs_DMSO	ANKRD20A19P	0	NA	NA	NA	NA	NA	filtered	filtered
800	inlysate	Calmidazolium_vs_DMSO	ANKRD20A21P	0	NA	NA	NA	NA	NA	filtered	filtered
801	inlysate	Calmidazolium_vs_DMSO	ANKRD20A3P	0	NA	NA	NA	NA	NA	filtered	filtered
802	inlysate	Calmidazolium_vs_DMSO	ANKRD20A4-ANKRD20A20P	0	NA	NA	NA	NA	NA	filtered	filtered
803	inlysate	Calmidazolium_vs_DMSO	ANKRD20A5P	0.169221462417733	3.00901101637412	3.10317859779454	0.969654475740666	0.332218749388824	NA	filtered	filtered
804	inlysate	Calmidazolium_vs_DMSO	ANKRD20A8P	0	NA	NA	NA	NA	NA	filtered	filtered
805	inlysate	Calmidazolium_vs_DMSO	ANKRD20A9P	0	NA	NA	NA	NA	NA	filtered	filtered
806	inlysate	Calmidazolium_vs_DMSO	ANKRD22	0.334364679763757	1.98546297368735	3.07761136976132	0.645131153723719	0.518842196530225	NA	filtered	filtered
807	inlysate	Calmidazolium_vs_DMSO	ANKRD23	0.851668755850245	-0.0813054489773177	1.85299994837557	-0.0438777394724668	0.965001859535596	NA	filtered	filtered
808	inlysate	Calmidazolium_vs_DMSO	ANKRD24	0.966166508471975	1.18274276767676	2.02215741329404	0.584891542023974	0.55862064607644	NA	filtered	filtered
809	inlysate	Calmidazolium_vs_DMSO	ANKRD26	81.316317879049	-0.0619357718900206	0.214685283070711	-0.288495657476534	0.772967354111511	0.916367413397056	non-DEG	non-sig
810	inlysate	Calmidazolium_vs_DMSO	ANKRD26P1	0.101204698951977	1.87361664546297	3.09341363413181	0.60567931323184	0.544727723499288	NA	filtered	filtered
811	inlysate	Calmidazolium_vs_DMSO	ANKRD26P3	0.0490021816473184	1.49650143915577	3.10017966224759	0.482714423741116	0.629298520389192	NA	filtered	filtered
812	inlysate	Calmidazolium_vs_DMSO	ANKRD27	45.9781992133588	0.250092789432919	0.266717056788494	0.937670775331185	0.348413627026578	0.674732403765618	non-DEG	non-sig
813	inlysate	Calmidazolium_vs_DMSO	ANKRD28	246.437801446042	0.347651889597585	0.121052093531449	2.87191967900386	0.00407986649703523	0.0472239846724804	DEG	non-sig
814	inlysate	Calmidazolium_vs_DMSO	ANKRD29	38.5482780510084	-0.0109065705172459	0.323237492616649	-0.0337416629146446	0.973083155671863	0.990190866275707	non-DEG	non-sig
815	inlysate	Calmidazolium_vs_DMSO	ANKRD30A	0	NA	NA	NA	NA	NA	filtered	filtered
816	inlysate	Calmidazolium_vs_DMSO	ANKRD30B	1.47695271596545	2.85288355462044	1.9483212800607	1.46427777790917	0.143118066368663	NA	filtered	filtered
817	inlysate	Calmidazolium_vs_DMSO	ANKRD30BL	0	NA	NA	NA	NA	NA	filtered	filtered
818	inlysate	Calmidazolium_vs_DMSO	ANKRD30BP2	0.0448165852127256	1.9376602790518	3.10310520780713	0.62442622769503	0.532347704957584	NA	filtered	filtered
819	inlysate	Calmidazolium_vs_DMSO	ANKRD30BP3	0	NA	NA	NA	NA	NA	filtered	filtered
820	inlysate	Calmidazolium_vs_DMSO	ANKRD31	0.758859042581323	3.87261653400003	2.71240793527087	1.42774119026948	0.15336636563391	NA	filtered	filtered
821	inlysate	Calmidazolium_vs_DMSO	ANKRD33	0.114467350134722	1.90794079694567	3.09496704859372	0.616465625316622	0.537587252365978	NA	filtered	filtered
822	inlysate	Calmidazolium_vs_DMSO	ANKRD33B	8.3870275746254	-0.216341344066972	0.67924282309786	-0.31850368779797	0.750102897737485	NA	filtered	filtered
823	inlysate	Calmidazolium_vs_DMSO	ANKRD34A	8.37323209043787	0.0351831105366867	0.597460104539134	0.0588877989833751	0.953041476187823	NA	filtered	filtered
824	inlysate	Calmidazolium_vs_DMSO	ANKRD34B	0	NA	NA	NA	NA	NA	filtered	filtered
825	inlysate	Calmidazolium_vs_DMSO	ANKRD34C	0	NA	NA	NA	NA	NA	filtered	filtered
826	inlysate	Calmidazolium_vs_DMSO	ANKRD34C-AS1	0	NA	NA	NA	NA	NA	filtered	filtered
827	inlysate	Calmidazolium_vs_DMSO	ANKRD35	11.9700234576048	0.335819643326652	0.506143215081181	0.663487395109683	0.507018449708107	NA	filtered	filtered
828	inlysate	Calmidazolium_vs_DMSO	ANKRD36	10.7221872840892	-0.272857673164752	0.600762440309663	-0.454185639541825	0.649695218098453	NA	filtered	filtered
829	inlysate	Calmidazolium_vs_DMSO	ANKRD36B	3.45605334757939	0.37700853105878	0.982743290678851	0.383628700022315	0.701253665141972	NA	filtered	filtered
830	inlysate	Calmidazolium_vs_DMSO	ANKRD36BP1	2.02769731086142	-0.963273787558963	1.27652228317446	-0.75460789071656	0.450484287734439	NA	filtered	filtered
831	inlysate	Calmidazolium_vs_DMSO	ANKRD36BP2	1.14518099248472	-0.28814756886166	1.65902507770953	-0.173684878386215	0.862113122193075	NA	filtered	filtered
832	inlysate	Calmidazolium_vs_DMSO	ANKRD36C	26.5429924024916	0.266415938319826	0.378945671475242	0.703045207727704	0.482027576694363	0.770234607296328	non-DEG	non-sig
833	inlysate	Calmidazolium_vs_DMSO	ANKRD37	13.4933373292293	1.72729678815246	0.542257144838475	3.1853831795374	0.00144562456146316	0.0221743358305655	DEG	sig
834	inlysate	Calmidazolium_vs_DMSO	ANKRD39	22.1640017759543	-0.488024990077764	0.392458323376691	-1.2435078096416	0.213680764907752	0.537922987980002	non-DEG	non-sig
835	inlysate	Calmidazolium_vs_DMSO	ANKRD40	177.735949930035	-0.0852030709137609	0.163833798749573	-0.520057958516836	0.603023179484352	0.837794382344118	non-DEG	non-sig
836	inlysate	Calmidazolium_vs_DMSO	ANKRD40CL	0.0448165852127256	1.9376602790518	3.10310520780713	0.62442622769503	0.532347704957584	NA	filtered	filtered
837	inlysate	Calmidazolium_vs_DMSO	ANKRD42	28.4591764456414	-0.255989640713285	0.336601360424889	-0.760512792907764	0.446948125309604	0.74885685913062	non-DEG	non-sig
838	inlysate	Calmidazolium_vs_DMSO	ANKRD44	17.3220939556335	-0.630135834647919	0.43990924172098	-1.43242236099144	0.152022982858627	0.452510694609891	non-DEG	non-sig
839	inlysate	Calmidazolium_vs_DMSO	ANKRD44-AS1	0	NA	NA	NA	NA	NA	filtered	filtered
840	inlysate	Calmidazolium_vs_DMSO	ANKRD44-IT1	0.0980043632946368	1.29563444046105	3.09886650126714	0.418099469574201	0.675874392773632	NA	filtered	filtered
841	inlysate	Calmidazolium_vs_DMSO	ANKRD45	0.0234889850527441	1.80124801705559	3.10765672948989	0.579616146134409	0.562173502257777	NA	filtered	filtered
842	inlysate	Calmidazolium_vs_DMSO	ANKRD46	10.3480880543864	0.0541420120097148	0.550544270257081	0.0983427036384063	0.921660169903128	NA	filtered	filtered
843	inlysate	Calmidazolium_vs_DMSO	ANKRD49	37.3065585172285	-0.230804587280622	0.310276200813791	-0.743868162222139	0.456956238277418	0.754732751269639	non-DEG	non-sig
844	inlysate	Calmidazolium_vs_DMSO	ANKRD50	96.1718846715693	-0.0239421845193589	0.186227519078508	-0.128564159785996	0.897702527239676	0.962954962050698	non-DEG	non-sig
845	inlysate	Calmidazolium_vs_DMSO	ANKRD52	89.9960099077005	0.321744615215033	0.190191411686997	1.69168845407455	0.0907053910164817	0.354519103099242	non-DEG	non-sig
846	inlysate	Calmidazolium_vs_DMSO	ANKRD53	2.07265906802338	0.97734598484074	1.26689017211862	0.771452811261712	0.440438582436428	NA	filtered	filtered
847	inlysate	Calmidazolium_vs_DMSO	ANKRD54	46.1395568263358	-0.202341345848161	0.263842335247637	-0.766902497501955	0.443139488651264	0.746738403604543	non-DEG	non-sig
848	inlysate	Calmidazolium_vs_DMSO	ANKRD55	0	NA	NA	NA	NA	NA	filtered	filtered
849	inlysate	Calmidazolium_vs_DMSO	ANKRD6	5.6279402263675	-0.173615645546195	0.748236053878646	-0.232033252936985	0.816512186403502	NA	filtered	filtered
850	inlysate	Calmidazolium_vs_DMSO	ANKRD60	0	NA	NA	NA	NA	NA	filtered	filtered
851	inlysate	Calmidazolium_vs_DMSO	ANKRD61	0.375520644555199	1.00409430308542	3.08007402223392	0.325996809114727	0.744426769332639	NA	filtered	filtered
852	inlysate	Calmidazolium_vs_DMSO	ANKRD62	0	NA	NA	NA	NA	NA	filtered	filtered
853	inlysate	Calmidazolium_vs_DMSO	ANKRD62P1-PARP4P3	0	NA	NA	NA	NA	NA	filtered	filtered
854	inlysate	Calmidazolium_vs_DMSO	ANKRD63	0.0942585422816344	1.28446713477777	3.09794201643926	0.414619488667552	0.67842047915922	NA	filtered	filtered
855	inlysate	Calmidazolium_vs_DMSO	ANKRD65	6.99750713928151	-0.682370167750841	0.83970669509623	-0.812629185566566	0.416430693068775	NA	filtered	filtered
856	inlysate	Calmidazolium_vs_DMSO	ANKRD66	0	NA	NA	NA	NA	NA	filtered	filtered
857	inlysate	Calmidazolium_vs_DMSO	ANKRD7	0.358736857480973	0.0398577809314843	2.60317194745123	0.0153112363439953	0.987783878228484	NA	filtered	filtered
858	inlysate	Calmidazolium_vs_DMSO	ANKRD9	60.2230222252723	-0.161571976159591	0.252630108316919	-0.639559461997706	0.522459044316203	0.793881732946899	non-DEG	non-sig
859	inlysate	Calmidazolium_vs_DMSO	ANKS1A	31.1841223202014	-0.0228596709284152	0.322716062553514	-0.0708352436737622	0.943528881868633	0.978576186950049	non-DEG	non-sig
860	inlysate	Calmidazolium_vs_DMSO	ANKS1B	0.41531173286862	0.400525336905624	2.6780141264707	0.149560576602883	0.881111313569643	NA	filtered	filtered
861	inlysate	Calmidazolium_vs_DMSO	ANKS3	16.5379168902051	-0.48714664813839	0.451395231766178	-1.07920202486926	0.280497677213375	0.61128132450871	non-DEG	non-sig
862	inlysate	Calmidazolium_vs_DMSO	ANKS4B	0	NA	NA	NA	NA	NA	filtered	filtered
863	inlysate	Calmidazolium_vs_DMSO	ANKS6	44.0357671888119	0.273946216650178	0.262618127504336	1.04313521405964	0.296885673507124	0.628224591770445	non-DEG	non-sig
864	inlysate	Calmidazolium_vs_DMSO	ANKUB1	0	NA	NA	NA	NA	NA	filtered	filtered
865	inlysate	Calmidazolium_vs_DMSO	ANKZF1	20.4857863912147	-0.604043106391669	0.40141834898594	-1.50477203624996	0.132382695470067	0.425042537029251	non-DEG	non-sig
866	inlysate	Calmidazolium_vs_DMSO	ANLN	223.043187952144	-0.475552045414515	0.126136381350757	-3.77014181255216	0.000163154811776138	0.00381213114863921	DEG	non-sig
867	inlysate	Calmidazolium_vs_DMSO	ANO1	0.182004481803306	2.7161515565054	3.11450374015966	0.872097702591348	0.383155079373841	NA	filtered	filtered
868	inlysate	Calmidazolium_vs_DMSO	ANO10	202.259070856534	-0.301056680839628	0.132194076602703	-2.27738404455463	0.0227633020531239	0.154008683991741	non-DEG	non-sig
869	inlysate	Calmidazolium_vs_DMSO	ANO2	2.15167564133581	1.95111750454968	3.0594177517097	0.637741447195085	0.523642000448081	NA	filtered	filtered
870	inlysate	Calmidazolium_vs_DMSO	ANO3	18.6036022987593	-0.37150841793413	0.442500905762119	-0.839565327655729	0.401152146414822	0.715002438243265	non-DEG	non-sig
871	inlysate	Calmidazolium_vs_DMSO	ANO3-AS1	0	NA	NA	NA	NA	NA	filtered	filtered
872	inlysate	Calmidazolium_vs_DMSO	ANO4	0.37261480992738	0.404947818620524	2.78243405876025	0.145537256254315	0.884286702635542	NA	filtered	filtered
873	inlysate	Calmidazolium_vs_DMSO	ANO5	0	NA	NA	NA	NA	NA	filtered	filtered
874	inlysate	Calmidazolium_vs_DMSO	ANO6	209.087145883761	-0.0579816377713138	0.123164438588992	-0.470766062311237	0.637807802420212	0.856920966958527	non-DEG	non-sig
875	inlysate	Calmidazolium_vs_DMSO	ANO7	3.78995707862155	-0.0654680761539488	0.923279885834363	-0.0709081581418679	0.943470850463457	NA	filtered	filtered
876	inlysate	Calmidazolium_vs_DMSO	ANO7L1	3.20326310859738	-0.125599107648368	0.969365001809216	-0.129568436465058	0.896907876743597	NA	filtered	filtered
877	inlysate	Calmidazolium_vs_DMSO	ANO8	10.068481089641	0.0713921618633755	0.54111726708635	0.131934732461574	0.895035916217137	NA	filtered	filtered
878	inlysate	Calmidazolium_vs_DMSO	ANO9	0.570161031571503	2.57177822027017	2.81899847236974	0.912302097882393	0.361609710284549	NA	filtered	filtered
879	inlysate	Calmidazolium_vs_DMSO	ANOS1	0	NA	NA	NA	NA	NA	filtered	filtered
880	inlysate	Calmidazolium_vs_DMSO	ANP32A	92.7515349326893	-0.694882898322908	0.192514913677813	-3.60950164871821	0.00030678582410124	0.00648900457841086	DEG	non-sig
881	inlysate	Calmidazolium_vs_DMSO	ANP32A-IT1	0.166787565817477	0.810340232497237	3.09169074533282	0.262102616091379	0.79324232992084	NA	filtered	filtered
882	inlysate	Calmidazolium_vs_DMSO	ANP32AP1	0.10410334725843	1.75151709039793	3.11028038102898	0.563138005525557	0.573340913617347	NA	filtered	filtered
883	inlysate	Calmidazolium_vs_DMSO	ANP32B	411.430728190526	0.0760680711402651	0.101329305927047	0.750701590663524	0.452832265518753	0.752374032026941	non-DEG	non-sig
884	inlysate	Calmidazolium_vs_DMSO	ANP32C	0.0381831277353874	1.74841396883826	3.11025441771619	0.562144999739953	0.574017230940905	NA	filtered	filtered
885	inlysate	Calmidazolium_vs_DMSO	ANP32D	0	NA	NA	NA	NA	NA	filtered	filtered
886	inlysate	Calmidazolium_vs_DMSO	ANP32E	93.5766865468197	-0.0732369374729035	0.180158051570197	-0.406514928611822	0.684364290268773	0.881037690673504	non-DEG	non-sig
887	inlysate	Calmidazolium_vs_DMSO	ANPEP	1657.78584064274	-0.162563900375013	0.0647643840439519	-2.51008177989757	0.0120703204469749	0.100723014560429	non-DEG	non-sig
888	inlysate	Calmidazolium_vs_DMSO	ANTKMT	67.2026674698233	-0.0407129556882885	0.212174227154738	-0.191884548063402	0.847832641390686	0.944265058911948	non-DEG	non-sig
889	inlysate	Calmidazolium_vs_DMSO	ANTXR1	706.133894512216	0.0824155765714041	0.0820942614777541	1.00391397751641	0.315420078705426	0.645554192453334	non-DEG	non-sig
890	inlysate	Calmidazolium_vs_DMSO	ANTXR2	228.718409327403	0.316068968918346	0.12365096723442	2.55613826553525	0.0105841053488843	0.0934770809118427	DEG	non-sig
891	inlysate	Calmidazolium_vs_DMSO	ANTXRL	0	NA	NA	NA	NA	NA	filtered	filtered
892	inlysate	Calmidazolium_vs_DMSO	ANTXRLP1	0	NA	NA	NA	NA	NA	filtered	filtered
893	inlysate	Calmidazolium_vs_DMSO	ANXA1	2515.96884872693	-0.0946839330869085	0.0649887041197099	-1.45692908282184	0.14513595708393	0.443755618022595	non-DEG	non-sig
894	inlysate	Calmidazolium_vs_DMSO	ANXA10	0.0686576995510741	2.28781573026333	3.10166938783475	0.737607863441703	0.460752775602366	NA	filtered	filtered
895	inlysate	Calmidazolium_vs_DMSO	ANXA11	568.719559443026	-0.235992060245887	0.0848207069197116	-2.78224585500413	0.00539841277576519	0.0578845818122869	DEG	non-sig
896	inlysate	Calmidazolium_vs_DMSO	ANXA13	0	NA	NA	NA	NA	NA	filtered	filtered
897	inlysate	Calmidazolium_vs_DMSO	ANXA2	8036.83606069179	-0.12571136082494	0.0434646016648886	-2.89226993943652	0.00382469178333386	0.0452078568790062	DEG	non-sig
898	inlysate	Calmidazolium_vs_DMSO	ANXA2P1	3.14218867174194	-0.589752116967049	0.948059899290462	-0.622062084271707	0.533901045240463	NA	filtered	filtered
899	inlysate	Calmidazolium_vs_DMSO	ANXA2P2	8.80740407967757	0.574574368781337	0.572326119847721	1.00392826546902	0.315413191285518	NA	filtered	filtered
900	inlysate	Calmidazolium_vs_DMSO	ANXA2P3	72.5674240221744	-0.154670980732321	0.213009199431704	-0.72612347797642	0.467763077329759	0.76147020146768	non-DEG	non-sig
901	inlysate	Calmidazolium_vs_DMSO	ANXA2R	7.30978814763288	-0.714602606132224	0.670007737812268	-1.06655873627007	0.286171142126593	NA	filtered	filtered
902	inlysate	Calmidazolium_vs_DMSO	ANXA3	2.7401806132452	1.03333687048123	1.23465884528054	0.836941212085542	0.402625613527044	NA	filtered	filtered
903	inlysate	Calmidazolium_vs_DMSO	ANXA4	247.161900165091	-0.114735069216066	0.128074617042352	-0.89584549901972	0.370335285674331	0.689689523807908	non-DEG	non-sig
904	inlysate	Calmidazolium_vs_DMSO	ANXA5	2657.78152203181	-0.0417348119677776	0.0550860222778913	-0.757629798667235	0.448672635918867	0.749494629010691	non-DEG	non-sig
905	inlysate	Calmidazolium_vs_DMSO	ANXA6	529.426245687845	-0.160925244657989	0.0940261640142899	-1.71149430953636	0.0869899007632354	0.34613367642306	non-DEG	non-sig
906	inlysate	Calmidazolium_vs_DMSO	ANXA7	292.646714720901	-0.154165949035793	0.111999448624408	-1.37648846426728	0.168670456335884	0.474231827707775	non-DEG	non-sig
907	inlysate	Calmidazolium_vs_DMSO	ANXA8	0.679273080617661	0.563569112470859	2.38082250838328	0.236711939040577	0.812880272149752	NA	filtered	filtered
908	inlysate	Calmidazolium_vs_DMSO	ANXA8L1	0	NA	NA	NA	NA	NA	filtered	filtered
909	inlysate	Calmidazolium_vs_DMSO	ANXA9	0.0448165852127256	1.9376602790518	3.10310520780713	0.62442622769503	0.532347704957584	NA	filtered	filtered
910	inlysate	Calmidazolium_vs_DMSO	AOAH	0.374895602356234	2.28757112469933	3.04850057326192	0.750392223889795	0.453018512911522	NA	filtered	filtered
911	inlysate	Calmidazolium_vs_DMSO	AOAH-IT1	0	NA	NA	NA	NA	NA	filtered	filtered
912	inlysate	Calmidazolium_vs_DMSO	AOC1	0	NA	NA	NA	NA	NA	filtered	filtered
913	inlysate	Calmidazolium_vs_DMSO	AOC2	1.42460804133923	0.350469157818982	1.58444726702295	0.22119332407792	0.824941907144853	NA	filtered	filtered
914	inlysate	Calmidazolium_vs_DMSO	AOC3	0.630199605250845	-0.625326696145552	2.49024336997484	-0.251110676042828	0.801728542020528	NA	filtered	filtered
915	inlysate	Calmidazolium_vs_DMSO	AOC4P	0.10410334725843	1.75151709039793	3.11028038102898	0.563138005525557	0.573340913617347	NA	filtered	filtered
916	inlysate	Calmidazolium_vs_DMSO	AOPEP	128.94935395658	-0.256281622243188	0.168600468481275	-1.52005284772771	0.128497693990318	0.418941077278327	non-DEG	non-sig
917	inlysate	Calmidazolium_vs_DMSO	AOX1	43.9960216273502	-0.288534661931771	0.288290380480949	-1.0008473451331	0.316900616164818	0.646608548051974	non-DEG	non-sig
918	inlysate	Calmidazolium_vs_DMSO	AOX3P-AOX2P	0	NA	NA	NA	NA	NA	filtered	filtered
919	inlysate	Calmidazolium_vs_DMSO	AP1AR	69.0075263702101	0.636239685469904	0.203864906552261	3.12088871120545	0.00180306160304907	0.0264266085922488	DEG	non-sig
920	inlysate	Calmidazolium_vs_DMSO	AP1B1	126.640563544931	-0.0473462116750183	0.19548966968093	-0.242192908465674	0.808630689731841	0.929960285946988	non-DEG	non-sig
921	inlysate	Calmidazolium_vs_DMSO	AP1B1P1	0	NA	NA	NA	NA	NA	filtered	filtered
922	inlysate	Calmidazolium_vs_DMSO	AP1G1	136.024781107568	-0.189090138415921	0.168605118538571	-1.12149702248015	0.262076358224291	0.591969687742682	non-DEG	non-sig
923	inlysate	Calmidazolium_vs_DMSO	AP1G2	6.50092791389537	-0.759198856060161	0.700849907194276	-1.08325455745507	0.278695449587377	NA	filtered	filtered
924	inlysate	Calmidazolium_vs_DMSO	AP1M1	160.437790621015	-0.285790271087453	0.146781522471004	-1.94704528387699	0.0515293059085315	0.255535506645121	non-DEG	non-sig
925	inlysate	Calmidazolium_vs_DMSO	AP1M2	0.984587507186249	1.99121299705663	2.13826916412385	0.931226540823509	0.351736391592252	NA	filtered	filtered
926	inlysate	Calmidazolium_vs_DMSO	AP1S1	64.1372073028831	-0.220254633135198	0.229254341491929	-0.960743564121127	0.336681121095511	0.664043035658931	non-DEG	non-sig
927	inlysate	Calmidazolium_vs_DMSO	AP1S2	247.626805789787	0.0141452035671254	0.129977570089736	0.108828035155294	0.913338887039594	0.968885629615331	non-DEG	non-sig
928	inlysate	Calmidazolium_vs_DMSO	AP1S3	3.18664429017341	1.12867737450556	0.94852700234752	1.18992645619174	0.234075299042876	NA	filtered	filtered
929	inlysate	Calmidazolium_vs_DMSO	AP2A1	85.5329150619381	-0.0756027851286935	0.189380177865599	-0.399211712549704	0.689737213725467	0.882849143841432	non-DEG	non-sig
930	inlysate	Calmidazolium_vs_DMSO	AP2A2	73.6358317537059	0.0436419217024963	0.200606926912851	0.217549425506406	0.827780193191587	0.937462420467234	non-DEG	non-sig
931	inlysate	Calmidazolium_vs_DMSO	AP2B1	253.902785477435	-0.135706850733	0.113550231627737	-1.19512614626715	0.232037747921118	0.561396274848646	non-DEG	non-sig
932	inlysate	Calmidazolium_vs_DMSO	AP2M1	1700.52262014671	-0.20694487685529	0.0606142153745846	-3.41413108420869	0.000639857824739364	0.011734106012998	DEG	non-sig
933	inlysate	Calmidazolium_vs_DMSO	AP2S1	703.02441565371	-0.122936336399204	0.0819175761200863	-1.50073210441416	0.133424865837194	0.426016025213889	non-DEG	non-sig
934	inlysate	Calmidazolium_vs_DMSO	AP3B1	166.671158340475	-0.0596001601864683	0.15045536827333	-0.396131828797187	0.692007778839925	0.883644336090909	non-DEG	non-sig
935	inlysate	Calmidazolium_vs_DMSO	AP3B2	1.51470767812464	0.237731689101655	1.38472010780687	0.171682123890131	0.863687440205464	NA	filtered	filtered
936	inlysate	Calmidazolium_vs_DMSO	AP3D1	463.176509860989	0.132266331800323	0.0923537296932266	1.432170982587	0.152094893996702	0.452510694609891	non-DEG	non-sig
937	inlysate	Calmidazolium_vs_DMSO	AP3M1	71.9368402538474	-0.392567567256362	0.253976356004487	-1.54568548597266	0.122180544196239	0.408910035822655	non-DEG	non-sig
938	inlysate	Calmidazolium_vs_DMSO	AP3M2	39.8103610590451	-0.215739342017529	0.322922785218189	-0.668083368201351	0.504080377733158	0.784828073002486	non-DEG	non-sig
939	inlysate	Calmidazolium_vs_DMSO	AP3S1	190.591878138459	0.0415604115341886	0.143177623420201	0.290271695684012	0.77160839067738	0.915703933514722	non-DEG	non-sig
940	inlysate	Calmidazolium_vs_DMSO	AP3S2	0.450239471234286	1.34605980308282	2.59302477186563	0.519107961361417	0.603685456806646	NA	filtered	filtered
941	inlysate	Calmidazolium_vs_DMSO	AP4B1	36.6828789037087	-0.12940345789268	0.317347914334505	-0.407765269748332	0.683446013565303	0.88044391566747	non-DEG	non-sig
942	inlysate	Calmidazolium_vs_DMSO	AP4B1-AS1	0.19116315366937	1.6688955876977	3.09431394427118	0.539342683953415	0.589650421670391	NA	filtered	filtered
943	inlysate	Calmidazolium_vs_DMSO	AP4E1	49.7148320491849	-0.267719371784184	0.260829667528159	-1.02641457285637	0.304696211822334	0.635523720784512	non-DEG	non-sig
944	inlysate	Calmidazolium_vs_DMSO	AP4M1	46.5030119159975	-0.466790649383773	0.2734457634002	-1.70706850082224	0.0878093209949245	0.348428218023699	non-DEG	non-sig
945	inlysate	Calmidazolium_vs_DMSO	AP4S1	11.7235933662867	0.468227758056426	0.576565196112857	0.812098547073547	0.41673508682164	NA	filtered	filtered
946	inlysate	Calmidazolium_vs_DMSO	AP5B1	35.6021527763468	-0.218890878493322	0.288930013294366	-0.757591348844446	0.448695660809764	0.749494629010691	non-DEG	non-sig
947	inlysate	Calmidazolium_vs_DMSO	AP5M1	68.6862435828397	-0.260423669965374	0.208419717719392	-1.24951551040866	0.211476584090644	0.534920755377316	non-DEG	non-sig
948	inlysate	Calmidazolium_vs_DMSO	AP5S1	54.2283908385133	-0.526247754529844	0.237722864850665	-2.21370272842887	0.0268492351304071	0.171656630771056	non-DEG	non-sig
949	inlysate	Calmidazolium_vs_DMSO	AP5Z1	133.633624468257	0.187206204572295	0.183049411417779	1.02270858519741	0.306445650986662	0.636917553881462	non-DEG	non-sig
950	inlysate	Calmidazolium_vs_DMSO	APAF1	36.8135936151556	0.354444590322275	0.297741474125373	1.19044413064545	0.23387187662106	0.562729168956036	non-DEG	non-sig
951	inlysate	Calmidazolium_vs_DMSO	APBA1	0.30959681411448	1.74761110425634	3.10048069304349	0.563658115393989	0.57298682754454	NA	filtered	filtered
952	inlysate	Calmidazolium_vs_DMSO	APBA2	0	NA	NA	NA	NA	NA	filtered	filtered
953	inlysate	Calmidazolium_vs_DMSO	APBA3	34.3876227757092	-0.306480190949671	0.302684118578753	-1.01254136618975	0.311279278515895	0.641654269850061	non-DEG	non-sig
954	inlysate	Calmidazolium_vs_DMSO	APBB1	148.942974895869	-0.219176547025705	0.148686603195673	-1.47408402852049	0.140458968213782	0.435684932212621	non-DEG	non-sig
955	inlysate	Calmidazolium_vs_DMSO	APBB1IP	216.606027309019	0.204667439871143	0.131465160417676	1.55681885011129	0.119513500458684	0.404980930859457	non-DEG	non-sig
956	inlysate	Calmidazolium_vs_DMSO	APBB2	67.8790416019479	-0.000491592275834196	0.217443658463403	-0.00226078000760336	0.998196160073171	0.9990845034596	non-DEG	non-sig
957	inlysate	Calmidazolium_vs_DMSO	APBB3	8.05168356692114	-1.37758988259881	0.681932038953627	-2.02012781906041	0.0433701309395115	NA	filtered	filtered
958	inlysate	Calmidazolium_vs_DMSO	APC	186.181015340311	-0.0512754766964015	0.146645327016835	-0.349656397100981	0.726596580492062	0.898807663654734	non-DEG	non-sig
959	inlysate	Calmidazolium_vs_DMSO	APC2	0.393142573066635	0.230336965660895	2.70423706089468	0.0851763216293949	0.932121214761256	NA	filtered	filtered
960	inlysate	Calmidazolium_vs_DMSO	APCDD1	76.7744934315839	-0.138829154297068	0.206954304066489	-0.670820328783625	0.502334995433523	0.783877395008517	non-DEG	non-sig
961	inlysate	Calmidazolium_vs_DMSO	APCDD1L	208.237582183486	0.0308197043732819	0.138398865689427	0.222687550362172	0.823778691453724	0.93646803722964	non-DEG	non-sig
962	inlysate	Calmidazolium_vs_DMSO	APCDD1L-DT	28.8287743727673	-0.00392690952894864	0.358729319275024	-0.0109467203207275	0.991265955299441	0.997692384351066	non-DEG	non-sig
963	inlysate	Calmidazolium_vs_DMSO	APCS	0	NA	NA	NA	NA	NA	filtered	filtered
964	inlysate	Calmidazolium_vs_DMSO	APEH	199.005511025254	-0.309756864672191	0.140297662877406	-2.20785477333903	0.0272543984183673	0.173434656221916	non-DEG	non-sig
965	inlysate	Calmidazolium_vs_DMSO	APELA	0.0683055702654697	1.27800002101068	3.10159194221038	0.412046473173354	0.680305360551772	NA	filtered	filtered
966	inlysate	Calmidazolium_vs_DMSO	APEX1	246.298653713185	-0.259773044372082	0.11834223895793	-2.19509996311992	0.0281564278698117	0.177026051819774	non-DEG	non-sig
967	inlysate	Calmidazolium_vs_DMSO	APEX2	39.5019191883957	-0.388299201757822	0.286704059037492	-1.35435543905936	0.175623006921607	0.484332967094549	non-DEG	non-sig
968	inlysate	Calmidazolium_vs_DMSO	APH1A	102.966009462588	-0.0537606967149176	0.179000578963203	-0.300338116369832	0.763919261779626	0.912370185003315	non-DEG	non-sig
969	inlysate	Calmidazolium_vs_DMSO	APH1B	57.626873942223	-0.368719844638444	0.240626121660435	-1.53233506858732	0.125439771497149	0.414061248815046	non-DEG	non-sig
970	inlysate	Calmidazolium_vs_DMSO	API5	130.701630697539	0.112446194657479	0.157938506711677	0.711961870468701	0.476488387649147	0.767232845848638	non-DEG	non-sig
971	inlysate	Calmidazolium_vs_DMSO	APIP	49.7514704959088	0.365191423498028	0.254513391422846	1.43486133070028	0.151326616836134	0.451821253893799	non-DEG	non-sig
972	inlysate	Calmidazolium_vs_DMSO	APLF	14.5340034071633	-0.496669398599411	0.48948415581157	-1.01467921423509	0.310258765478008	0.640997289072084	non-DEG	non-sig
973	inlysate	Calmidazolium_vs_DMSO	APLN	0.387957522597409	0.302455225562388	3.05363109349942	0.0990477291792894	0.921100373985593	NA	filtered	filtered
974	inlysate	Calmidazolium_vs_DMSO	APLNR	0.560472984134719	2.37773842576626	3.07287810656919	0.773782214362207	0.43905959194932	NA	filtered	filtered
975	inlysate	Calmidazolium_vs_DMSO	APLP1	18.6064420953385	0.0769556313150198	0.415409864094255	0.185252296506755	0.853031152204711	0.946309463222531	non-DEG	non-sig
976	inlysate	Calmidazolium_vs_DMSO	APLP2	2780.60565598502	0.0641010877454225	0.0574326804871941	1.11610823666354	0.264375806889834	0.594548416948023	non-DEG	non-sig
977	inlysate	Calmidazolium_vs_DMSO	APMAP	247.213152832312	0.112422352965687	0.125004273908858	0.899348073871898	0.368467288321711	0.688870644914074	non-DEG	non-sig
978	inlysate	Calmidazolium_vs_DMSO	APOA1	2.37105913296074	-1.18197174828768	1.24045923943683	-0.952850130588972	0.340666010423463	NA	filtered	filtered
979	inlysate	Calmidazolium_vs_DMSO	APOA1-AS	0	NA	NA	NA	NA	NA	filtered	filtered
980	inlysate	Calmidazolium_vs_DMSO	APOA2	0	NA	NA	NA	NA	NA	filtered	filtered
981	inlysate	Calmidazolium_vs_DMSO	APOA4	0	NA	NA	NA	NA	NA	filtered	filtered
982	inlysate	Calmidazolium_vs_DMSO	APOA5	0.0570671306245552	1.48415123306115	3.09534433677759	0.479478556045311	0.63159821999679	NA	filtered	filtered
983	inlysate	Calmidazolium_vs_DMSO	APOB	0	NA	NA	NA	NA	NA	filtered	filtered
984	inlysate	Calmidazolium_vs_DMSO	APOBEC1	0	NA	NA	NA	NA	NA	filtered	filtered
985	inlysate	Calmidazolium_vs_DMSO	APOBEC2	0	NA	NA	NA	NA	NA	filtered	filtered
986	inlysate	Calmidazolium_vs_DMSO	APOBEC3A	0	NA	NA	NA	NA	NA	filtered	filtered
987	inlysate	Calmidazolium_vs_DMSO	APOBEC3A_B	0	NA	NA	NA	NA	NA	filtered	filtered
988	inlysate	Calmidazolium_vs_DMSO	APOBEC3B	4.35811437944567	-1.96674245615048	0.938854123808097	-2.09483284599438	0.0361858541711901	NA	filtered	filtered
989	inlysate	Calmidazolium_vs_DMSO	APOBEC3B-AS1	0	NA	NA	NA	NA	NA	filtered	filtered
990	inlysate	Calmidazolium_vs_DMSO	APOBEC3C	76.3700160279986	-0.240594649171511	0.219290023123619	-1.09715273747717	0.2725746296381	0.602145405447228	non-DEG	non-sig
991	inlysate	Calmidazolium_vs_DMSO	APOBEC3D	6.11209058621996	-1.21291948349445	0.738133240187486	-1.6432256636842	0.100336251919994	NA	filtered	filtered
992	inlysate	Calmidazolium_vs_DMSO	APOBEC3F	17.0747380299572	-0.230966336051586	0.446324324839358	-0.517485431999961	0.604817335825309	0.838151692832673	non-DEG	non-sig
993	inlysate	Calmidazolium_vs_DMSO	APOBEC3G	18.0544544483072	-0.505952455059622	0.448239025094246	-1.12875592425992	0.259000810558789	0.589650330433961	non-DEG	non-sig
994	inlysate	Calmidazolium_vs_DMSO	APOBEC3H	0.175746922187533	2.41337484922301	3.09316366268674	0.780228630749765	0.435256312812141	NA	filtered	filtered
995	inlysate	Calmidazolium_vs_DMSO	APOBEC4	0	NA	NA	NA	NA	NA	filtered	filtered
996	inlysate	Calmidazolium_vs_DMSO	APOBR	0	NA	NA	NA	NA	NA	filtered	filtered
997	inlysate	Calmidazolium_vs_DMSO	APOC1	5.38650388432493	0.960008331027064	0.762904840352993	1.25835920844711	0.208261877209789	NA	filtered	filtered
998	inlysate	Calmidazolium_vs_DMSO	APOC1P1	0.508984340223822	2.05253699467222	2.97130283157873	0.690786873979336	0.489699485530896	NA	filtered	filtered
999	inlysate	Calmidazolium_vs_DMSO	APOC2	0	NA	NA	NA	NA	NA	filtered	filtered
1000	inlysate	Calmidazolium_vs_DMSO	APOC3	0	NA	NA	NA	NA	NA	filtered	filtered
1001	inlysate	Calmidazolium_vs_DMSO	APOC4	0	NA	NA	NA	NA	NA	filtered	filtered
1002	inlysate	Calmidazolium_vs_DMSO	APOC4-APOC2	0	NA	NA	NA	NA	NA	filtered	filtered
1003	inlysate	Calmidazolium_vs_DMSO	APOD	32.5131565498848	-0.721334716101763	0.37647978276699	-1.91599854526109	0.0553652808580313	0.265554021575185	non-DEG	non-sig
1004	inlysate	Calmidazolium_vs_DMSO	APOE	21.7246177422499	0.520572640098975	0.456945809146345	1.13924371266583	0.254601518047373	0.583481170579825	non-DEG	non-sig
1005	inlysate	Calmidazolium_vs_DMSO	APOF	1.06408188957077	0.0334065755174611	1.93380189113463	0.0172750764546312	0.986217168744643	NA	filtered	filtered
1006	inlysate	Calmidazolium_vs_DMSO	APOH	0	NA	NA	NA	NA	NA	filtered	filtered
1007	inlysate	Calmidazolium_vs_DMSO	APOL1	32.5461284209034	-0.00765392861390306	0.338563950219769	-0.0226070395531914	0.98196372851244	0.994635505632068	non-DEG	non-sig
1008	inlysate	Calmidazolium_vs_DMSO	APOL2	43.7643800120688	0.111819405266774	0.356911071291244	0.313297665052053	0.754054523927342	0.908488627349426	non-DEG	non-sig
1009	inlysate	Calmidazolium_vs_DMSO	APOL3	7.44147527111276	-0.974713329954678	0.735110124470522	-1.32594192013984	0.184858936162782	NA	filtered	filtered
1010	inlysate	Calmidazolium_vs_DMSO	APOL4	1.01364014835542	-0.696204155714711	1.55921569537518	-0.446509201888959	0.655229467140893	NA	filtered	filtered
1011	inlysate	Calmidazolium_vs_DMSO	APOL5	0	NA	NA	NA	NA	NA	filtered	filtered
1012	inlysate	Calmidazolium_vs_DMSO	APOL6	65.2200249200709	-0.217946973318283	0.222048664873084	-0.981527961191996	0.326332452713204	0.654423583315282	non-DEG	non-sig
1013	inlysate	Calmidazolium_vs_DMSO	APOLD1	10.1224188809859	0.311827997567552	0.551885552555394	0.565022940215948	0.572058160899281	NA	filtered	filtered
1014	inlysate	Calmidazolium_vs_DMSO	APOM	0	NA	NA	NA	NA	NA	filtered	filtered
1015	inlysate	Calmidazolium_vs_DMSO	APOO	26.199253927945	-0.0494824745814388	0.365215721681847	-0.13548834741716	0.89222577671963	0.96099832533256	non-DEG	non-sig
1016	inlysate	Calmidazolium_vs_DMSO	APOOL	58.9463550318514	0.116300218902568	0.243313169964955	0.477985712484526	0.632660374163699	0.853676368620144	non-DEG	non-sig
1017	inlysate	Calmidazolium_vs_DMSO	APOOP5	0.0357395304645737	1.37099412145242	3.10220527201292	0.441941780520161	0.658531335903524	NA	filtered	filtered
1018	inlysate	Calmidazolium_vs_DMSO	APP	566.082658967605	-0.0642397186844375	0.0824855663330064	-0.778799510511843	0.436097826127194	0.743325704073284	non-DEG	non-sig
1019	inlysate	Calmidazolium_vs_DMSO	APPBP2	110.57680166477	0.443125584609618	0.183020322109516	2.42118241024873	0.0154701122879035	0.120955811794993	non-DEG	non-sig
1020	inlysate	Calmidazolium_vs_DMSO	APPL1	143.102160708235	0.074517945210617	0.155030481101714	0.480666412701943	0.630753606062693	0.852229892430322	non-DEG	non-sig
1021	inlysate	Calmidazolium_vs_DMSO	APPL2	247.816536304247	-0.0777825023168857	0.117250066580261	-0.663389834952815	0.507080914460156	0.786438044225418	non-DEG	non-sig
1022	inlysate	Calmidazolium_vs_DMSO	APRT	547.213867790788	-0.228465086970209	0.0847419988214029	-2.69600776648788	0.00701760304715262	0.0702249579828111	DEG	non-sig
1023	inlysate	Calmidazolium_vs_DMSO	APTR	15.2729344569542	-0.0475695048099963	0.521512858862085	-0.0912144427537043	0.927322199136287	0.9737464605688	non-DEG	non-sig
1024	inlysate	Calmidazolium_vs_DMSO	APTX	69.6373672847226	0.142391347597576	0.224359191416115	0.634657963860659	0.525651515227309	0.79596394476093	non-DEG	non-sig
1025	inlysate	Calmidazolium_vs_DMSO	AQP1	29.8102538021388	0.0767494372685949	0.351802013551745	0.218160881155122	0.827303763279902	0.937456438088801	non-DEG	non-sig
1026	inlysate	Calmidazolium_vs_DMSO	AQP10	0	NA	NA	NA	NA	NA	filtered	filtered
1027	inlysate	Calmidazolium_vs_DMSO	AQP11	7.66838774519718	0.0913782359175002	0.742576092639433	0.123055720246396	0.902062974830233	NA	filtered	filtered
1028	inlysate	Calmidazolium_vs_DMSO	AQP12A	0	NA	NA	NA	NA	NA	filtered	filtered
1029	inlysate	Calmidazolium_vs_DMSO	AQP12B	0	NA	NA	NA	NA	NA	filtered	filtered
1030	inlysate	Calmidazolium_vs_DMSO	AQP2	0	NA	NA	NA	NA	NA	filtered	filtered
1031	inlysate	Calmidazolium_vs_DMSO	AQP3	1.47790563989137	2.08813118958364	1.42655004408776	1.46376301219699	0.143258711887039	NA	filtered	filtered
1032	inlysate	Calmidazolium_vs_DMSO	AQP4	0.0448165852127256	1.9376602790518	3.10310520780713	0.62442622769503	0.532347704957584	NA	filtered	filtered
1033	inlysate	Calmidazolium_vs_DMSO	AQP4-AS1	0	NA	NA	NA	NA	NA	filtered	filtered
1034	inlysate	Calmidazolium_vs_DMSO	AQP5	0.0469779701054882	1.76086391398279	3.08998025409379	0.569862513409234	0.568770951837668	NA	filtered	filtered
1035	inlysate	Calmidazolium_vs_DMSO	AQP6	0	NA	NA	NA	NA	NA	filtered	filtered
1036	inlysate	Calmidazolium_vs_DMSO	AQP7	0	NA	NA	NA	NA	NA	filtered	filtered
1037	inlysate	Calmidazolium_vs_DMSO	AQP7P1	0	NA	NA	NA	NA	NA	filtered	filtered
1038	inlysate	Calmidazolium_vs_DMSO	AQP7P3	0	NA	NA	NA	NA	NA	filtered	filtered
1039	inlysate	Calmidazolium_vs_DMSO	AQP8	0	NA	NA	NA	NA	NA	filtered	filtered
1040	inlysate	Calmidazolium_vs_DMSO	AQP9	2.85403363254463	-0.346746874562914	1.12125679945992	-0.309248402979524	0.75713257688262	NA	filtered	filtered
1041	inlysate	Calmidazolium_vs_DMSO	AQR	112.705465581185	-0.193773613144218	0.181669635632605	-1.06662631027725	0.286140614799832	0.617246057871903	non-DEG	non-sig
1042	inlysate	Calmidazolium_vs_DMSO	AR	43.5927880378429	0.1366362753065	0.270835359612279	0.504499395876909	0.613910486597779	0.842732430502512	non-DEG	non-sig
1043	inlysate	Calmidazolium_vs_DMSO	ARAF	80.585125183771	-0.162875531226382	0.199760983705502	-0.815352068282266	0.414870812415847	0.727562760052717	non-DEG	non-sig
1044	inlysate	Calmidazolium_vs_DMSO	ARAP1	105.776997089426	-0.344382528935365	0.17698664033898	-1.94581087180238	0.0516774622053447	0.255712544993862	non-DEG	non-sig
1045	inlysate	Calmidazolium_vs_DMSO	ARAP1-AS2	0	NA	NA	NA	NA	NA	filtered	filtered
1046	inlysate	Calmidazolium_vs_DMSO	ARAP2	0.490348450668493	0.410204780823104	2.9753360060814	0.137868388640702	0.890344433997247	NA	filtered	filtered
1047	inlysate	Calmidazolium_vs_DMSO	ARAP3	9.97956919920099	-0.365604330787323	0.565157558548342	-0.64690691163436	0.517692192324855	NA	filtered	filtered
1048	inlysate	Calmidazolium_vs_DMSO	ARC	31.7338818185105	1.83082176473692	0.458916492897042	3.98944425200177	6.6228281717195e-05	0.00182300149702098	DEG	sig
1049	inlysate	Calmidazolium_vs_DMSO	ARCN1	453.028589534525	-0.0176519231004522	0.0931408120629037	-0.189518672958646	0.849686321380825	0.944875588580449	non-DEG	non-sig
1050	inlysate	Calmidazolium_vs_DMSO	AREG	1.54527364957769	2.43845636278499	1.44084908850962	1.69237457429166	0.0905745770491284	NA	filtered	filtered
1051	inlysate	Calmidazolium_vs_DMSO	AREL1	79.6263035617112	-0.0202540708584521	0.232773936698566	-0.0870117640562157	0.930662161210071	0.974977212944228	non-DEG	non-sig
1052	inlysate	Calmidazolium_vs_DMSO	ARF1	1190.90216347335	-0.0283514063354832	0.0688387582676738	-0.411852378644616	0.680447627154769	0.878664560631855	non-DEG	non-sig
1053	inlysate	Calmidazolium_vs_DMSO	ARF3	251.073123197527	-0.189048731329237	0.126561421616013	-1.49373109842911	0.135245916824456	0.429461354720389	non-DEG	non-sig
1054	inlysate	Calmidazolium_vs_DMSO	ARF4	972.052211088413	-0.0834447462594851	0.068108263020274	-1.22517801158203	0.220508157287638	0.546714288833065	non-DEG	non-sig
1055	inlysate	Calmidazolium_vs_DMSO	ARF4-AS1	1.05252840117672	0.93529085124085	1.70055358569636	0.549991990318764	0.582324867330715	NA	filtered	filtered
1056	inlysate	Calmidazolium_vs_DMSO	ARF5	160.71919336389	-0.0444291209130095	0.14787011293166	-0.300460451623128	0.763825958614108	0.912370185003315	non-DEG	non-sig
1057	inlysate	Calmidazolium_vs_DMSO	ARF6	212.421576403776	0.0815840566972448	0.132354625166707	0.616405030005456	0.537627234388144	0.802063084385257	non-DEG	non-sig
1058	inlysate	Calmidazolium_vs_DMSO	ARFGAP1	183.663316451497	0.0917608500640345	0.142135182394169	0.645588576441007	0.518545837425386	0.791046162862565	non-DEG	non-sig
1059	inlysate	Calmidazolium_vs_DMSO	ARFGAP2	109.914383694426	-0.295282671690601	0.176713076231106	-1.67097239201715	0.0947271310850542	0.363467369801342	non-DEG	non-sig
1060	inlysate	Calmidazolium_vs_DMSO	ARFGAP3	260.474262008687	0.323667442273869	0.110051629903096	2.94105087365694	0.00327100807205453	0.04062276650177	DEG	non-sig
1061	inlysate	Calmidazolium_vs_DMSO	ARFGEF1	200.594238364009	0.386846380401826	0.127945062151236	3.02353505401058	0.00249840082618232	0.0336029894252393	DEG	non-sig
1062	inlysate	Calmidazolium_vs_DMSO	ARFGEF2	99.4853692493978	0.259213574612642	0.183738867709107	1.41077159038024	0.158311973920004	0.460334440997067	non-DEG	non-sig
1063	inlysate	Calmidazolium_vs_DMSO	ARFGEF3	0.527341514750601	0.29317993157725	2.10902675149133	0.139011954860192	0.889440702161423	NA	filtered	filtered
1064	inlysate	Calmidazolium_vs_DMSO	ARFIP1	97.1161291795682	-0.00114236410860894	0.17932442258701	-0.00637037661757787	0.994917209228405	0.9986907341685	non-DEG	non-sig
1065	inlysate	Calmidazolium_vs_DMSO	ARFIP2	75.271336797591	-0.0561099007909129	0.213960041267153	-0.262244765230969	0.793132743013393	0.922612266629014	non-DEG	non-sig
1066	inlysate	Calmidazolium_vs_DMSO	ARFRP1	88.4041300391509	-0.0840080574736846	0.220507950624928	-0.380975185863378	0.703221661343054	0.888411546337284	non-DEG	non-sig
1067	inlysate	Calmidazolium_vs_DMSO	ARG1	0	NA	NA	NA	NA	NA	filtered	filtered
1068	inlysate	Calmidazolium_vs_DMSO	ARG2	13.7951082264423	0.134788410407792	0.481196427709898	0.280110995522712	0.77939234905003	0.917451114826442	non-DEG	non-sig
1069	inlysate	Calmidazolium_vs_DMSO	ARGFX	0.607214346837693	2.89759516198054	3.10595120347117	0.932917155537479	0.350862743945239	NA	filtered	filtered
1070	inlysate	Calmidazolium_vs_DMSO	ARGFXP2	0	NA	NA	NA	NA	NA	filtered	filtered
1071	inlysate	Calmidazolium_vs_DMSO	ARGLU1	265.66581907441	0.0368602352274292	0.117756739188482	0.313020176012437	0.754265333626171	0.908488627349426	non-DEG	non-sig
1072	inlysate	Calmidazolium_vs_DMSO	ARHGAP1	370.970926979559	-0.14609015286393	0.122740164525814	-1.1902391806979	0.233952397604197	0.562729168956036	non-DEG	non-sig
1073	inlysate	Calmidazolium_vs_DMSO	ARHGAP10	96.127750350961	0.130963378899632	0.174588910738416	0.750124268177908	0.453179864641588	0.752594787542457	non-DEG	non-sig
1074	inlysate	Calmidazolium_vs_DMSO	ARHGAP11A	1.67632548176674	-0.892061108731604	1.38095952926845	-0.645971941845512	0.518297526630846	NA	filtered	filtered
1075	inlysate	Calmidazolium_vs_DMSO	ARHGAP11A-SCG5	0	NA	NA	NA	NA	NA	filtered	filtered
1076	inlysate	Calmidazolium_vs_DMSO	ARHGAP11B	0.0763662554707747	1.57303120204056	3.09685190192382	0.507945246288132	0.611491742378138	NA	filtered	filtered
1077	inlysate	Calmidazolium_vs_DMSO	ARHGAP12	211.703894202093	0.428379795239151	0.150096602368634	2.85402726296934	0.00431688265345268	0.049230102178478	DEG	non-sig
1078	inlysate	Calmidazolium_vs_DMSO	ARHGAP15	0.0724911667000625	1.03902225760165	3.09877359701132	0.335301119966867	0.737397948971859	NA	filtered	filtered
1079	inlysate	Calmidazolium_vs_DMSO	ARHGAP15-AS1	0	NA	NA	NA	NA	NA	filtered	filtered
1080	inlysate	Calmidazolium_vs_DMSO	ARHGAP17	1.48064457514906	-0.699036934524636	1.35772770290663	-0.514857974119652	0.606652270013537	NA	filtered	filtered
1081	inlysate	Calmidazolium_vs_DMSO	ARHGAP18	167.335426413838	0.0533805138590773	0.139934026716668	0.38146914736585	0.7028551604154	0.888411546337284	non-DEG	non-sig
1082	inlysate	Calmidazolium_vs_DMSO	ARHGAP19	17.0599908241793	0.503746057618154	0.476745767662913	1.056634566653	0.290678398387675	0.621900738628827	non-DEG	non-sig
1083	inlysate	Calmidazolium_vs_DMSO	ARHGAP19-SLIT1	0	NA	NA	NA	NA	NA	filtered	filtered
1084	inlysate	Calmidazolium_vs_DMSO	ARHGAP20	2.85631777957206	-0.647047067672854	1.05704173109442	-0.612130106729965	0.540451679727909	NA	filtered	filtered
1085	inlysate	Calmidazolium_vs_DMSO	ARHGAP21	356.871882078752	0.300550530770217	0.104174460724813	2.88506922597996	0.0039132760200475	0.0459844259338213	DEG	non-sig
1086	inlysate	Calmidazolium_vs_DMSO	ARHGAP22	239.142132116039	0.23954950162257	0.122341091609353	1.95804613536942	0.0502245993803199	0.250527880547837	non-DEG	non-sig
1087	inlysate	Calmidazolium_vs_DMSO	ARHGAP22-IT1	0	NA	NA	NA	NA	NA	filtered	filtered
1088	inlysate	Calmidazolium_vs_DMSO	ARHGAP23	0.97798570123158	-1.56844103495857	1.77357654624302	-0.884337943169694	0.376513811572415	NA	filtered	filtered
1089	inlysate	Calmidazolium_vs_DMSO	ARHGAP24	86.775724332911	0.324201441151426	0.186135149517533	1.74175292518239	0.0815516871604755	0.333876030941169	non-DEG	non-sig
1090	inlysate	Calmidazolium_vs_DMSO	ARHGAP25	0.0654651684874037	2.66724344065641	3.10805584752236	0.858171014778466	0.390798038673725	NA	filtered	filtered
1091	inlysate	Calmidazolium_vs_DMSO	ARHGAP26	9.83187446730697	0.273703365808269	0.571258984125457	0.47912308324968	0.631851069061243	NA	filtered	filtered
1092	inlysate	Calmidazolium_vs_DMSO	ARHGAP26-AS1	0	NA	NA	NA	NA	NA	filtered	filtered
1093	inlysate	Calmidazolium_vs_DMSO	ARHGAP26-IT1	0	NA	NA	NA	NA	NA	filtered	filtered
1094	inlysate	Calmidazolium_vs_DMSO	ARHGAP27	0.262037824177419	0.0955395215224888	3.07946064447838	0.0310247580834637	0.975249795078522	NA	filtered	filtered
1095	inlysate	Calmidazolium_vs_DMSO	ARHGAP27P1	3.04531368084809	-0.0221967342181038	1.03807108963798	-0.0213826725738453	0.98294039568951	NA	filtered	filtered
1096	inlysate	Calmidazolium_vs_DMSO	ARHGAP27P1-BPTFP1-KPNA2P3	19.6299636631753	0.542360753750455	0.423942654130023	1.27932574952487	0.2007823686738	0.521050570277673	non-DEG	non-sig
1097	inlysate	Calmidazolium_vs_DMSO	ARHGAP27P2	0	NA	NA	NA	NA	NA	filtered	filtered
1098	inlysate	Calmidazolium_vs_DMSO	ARHGAP28	0.452069398122182	0.100607583989656	2.39548830364785	0.0419987790532938	0.966499671434179	NA	filtered	filtered
1099	inlysate	Calmidazolium_vs_DMSO	ARHGAP29	286.564836360654	0.412431473789962	0.11474515798821	3.59432573034881	0.000325232746801171	0.00683601131194846	DEG	non-sig
1100	inlysate	Calmidazolium_vs_DMSO	ARHGAP29-AS1	5.51861970617227	0.489836674190508	0.759388121067646	0.645041264935554	0.518900444763247	NA	filtered	filtered
1101	inlysate	Calmidazolium_vs_DMSO	ARHGAP30	0.0122505454118296	1.84760531869917	3.10467014509186	0.59510519068186	0.551773159189176	NA	filtered	filtered
1102	inlysate	Calmidazolium_vs_DMSO	ARHGAP31	63.2256713477352	0.0880817953955936	0.238898965470092	0.368698940249788	0.712352138743807	0.892171769877715	non-DEG	non-sig
1103	inlysate	Calmidazolium_vs_DMSO	ARHGAP31-AS1	0	NA	NA	NA	NA	NA	filtered	filtered
1104	inlysate	Calmidazolium_vs_DMSO	ARHGAP32	43.956781987278	0.272905458658371	0.277353961923987	0.983960916819947	0.325134729839557	0.653417170086464	non-DEG	non-sig
1105	inlysate	Calmidazolium_vs_DMSO	ARHGAP33	7.09795396158825	0.407418498389744	0.638553171406565	0.63803378737014	0.523451686237456	NA	filtered	filtered
1106	inlysate	Calmidazolium_vs_DMSO	ARHGAP35	242.311560510553	0.23383626946655	0.125232253873473	1.86722080162196	0.0618707598725282	0.284492230864664	non-DEG	non-sig
1107	inlysate	Calmidazolium_vs_DMSO	ARHGAP36	0	NA	NA	NA	NA	NA	filtered	filtered
1108	inlysate	Calmidazolium_vs_DMSO	ARHGAP39	7.13138983074208	-0.125189074572081	0.743588512744801	-0.168357999654906	0.866301647832918	NA	filtered	filtered
1109	inlysate	Calmidazolium_vs_DMSO	ARHGAP4	0.759288298875968	-0.656581315337162	1.97168215714643	-0.333005658623708	0.739130011745332	NA	filtered	filtered
1110	inlysate	Calmidazolium_vs_DMSO	ARHGAP40	0	NA	NA	NA	NA	NA	filtered	filtered
1111	inlysate	Calmidazolium_vs_DMSO	ARHGAP42	13.2744175804465	-0.601398499456564	0.537880595816647	-1.11808922674275	0.263528887144558	0.593691717889242	non-DEG	non-sig
1112	inlysate	Calmidazolium_vs_DMSO	ARHGAP44	1.8205690564184	1.55307344629395	1.25658579111696	1.23594700598472	0.216478262755263	NA	filtered	filtered
1113	inlysate	Calmidazolium_vs_DMSO	ARHGAP45	1.06124120033296	0.738641885020736	1.92954349657372	0.382806547938586	0.701863206098935	NA	filtered	filtered
1114	inlysate	Calmidazolium_vs_DMSO	ARHGAP5	195.939638072822	0.209749797343526	0.12973649216727	1.61673707867093	0.105935046570019	0.382604704583886	non-DEG	non-sig
1115	inlysate	Calmidazolium_vs_DMSO	ARHGAP5-AS1	2.18100748618021	-1.42603582533489	1.26836813791406	-1.12430751191852	0.260882592687409	NA	filtered	filtered
1116	inlysate	Calmidazolium_vs_DMSO	ARHGAP6	5.24947724756449	0.388570514840204	0.81366215939355	0.477557559183801	0.632965144069343	NA	filtered	filtered
1117	inlysate	Calmidazolium_vs_DMSO	ARHGAP8	0	NA	NA	NA	NA	NA	filtered	filtered
1118	inlysate	Calmidazolium_vs_DMSO	ARHGAP9	0	NA	NA	NA	NA	NA	filtered	filtered
1119	inlysate	Calmidazolium_vs_DMSO	ARHGDIA	844.33981549248	-0.139265028370421	0.0702476622224223	-1.98248630580006	0.0474248385699271	0.242358775743671	non-DEG	non-sig
1120	inlysate	Calmidazolium_vs_DMSO	ARHGDIB	19.5737127256615	-1.09739448727205	0.41783585723068	-2.62637700494478	0.00862991747189081	0.0811805587935115	DEG	sig
1121	inlysate	Calmidazolium_vs_DMSO	ARHGDIG	0	NA	NA	NA	NA	NA	filtered	filtered
1122	inlysate	Calmidazolium_vs_DMSO	ARHGEF1	73.3144351169824	-0.0453734594794165	0.216879371395685	-0.209210581842913	0.834283852091736	0.939821914863933	non-DEG	non-sig
1123	inlysate	Calmidazolium_vs_DMSO	ARHGEF10	0.756162700492304	0.826825342990489	1.73509897629356	0.476529209161726	0.633697403082577	NA	filtered	filtered
1124	inlysate	Calmidazolium_vs_DMSO	ARHGEF10L	34.2524978924844	0.203910542589821	0.308026467002873	0.661990330161854	0.50797741891404	0.78659806973561	non-DEG	non-sig
1125	inlysate	Calmidazolium_vs_DMSO	ARHGEF11	56.4975960117998	-0.128427523796941	0.230353829738381	-0.557522850576435	0.577170251207087	0.826750714838552	non-DEG	non-sig
1126	inlysate	Calmidazolium_vs_DMSO	ARHGEF12	242.359834247703	-0.11487293958326	0.116790681063249	-0.983579670376695	0.32532222492809	0.653417170086464	non-DEG	non-sig
1127	inlysate	Calmidazolium_vs_DMSO	ARHGEF15	0	NA	NA	NA	NA	NA	filtered	filtered
1128	inlysate	Calmidazolium_vs_DMSO	ARHGEF16	0	NA	NA	NA	NA	NA	filtered	filtered
1129	inlysate	Calmidazolium_vs_DMSO	ARHGEF17	38.5897855970976	0.074933903163017	0.283333686579626	0.264472269667653	0.791416029915882	0.921711842232082	non-DEG	non-sig
1130	inlysate	Calmidazolium_vs_DMSO	ARHGEF18	57.4682768000431	-0.411444982756624	0.242352789013802	-1.69771094622391	0.0895623307710816	0.352460923328263	non-DEG	non-sig
1131	inlysate	Calmidazolium_vs_DMSO	ARHGEF19	15.3346298866868	-0.413547009950268	0.466830805441511	-0.885860584027121	0.375692658296895	0.693394245781175	non-DEG	non-sig
1132	inlysate	Calmidazolium_vs_DMSO	ARHGEF2	129.652131479162	0.928824361699338	0.160377640475545	5.79148289590262	6.97676651133839e-09	5.48541637158481e-07	DEG	non-sig
1133	inlysate	Calmidazolium_vs_DMSO	ARHGEF2-AS1	0	NA	NA	NA	NA	NA	filtered	filtered
1134	inlysate	Calmidazolium_vs_DMSO	ARHGEF25	11.2168349674629	-0.287508314085025	0.508302892385508	-0.565623997801241	0.571649410756899	NA	filtered	filtered
1135	inlysate	Calmidazolium_vs_DMSO	ARHGEF26	0.508564663600469	0.516557535548148	2.49428573701797	0.207096375480106	0.835934592688519	NA	filtered	filtered
1136	inlysate	Calmidazolium_vs_DMSO	ARHGEF26-AS1	0	NA	NA	NA	NA	NA	filtered	filtered
1137	inlysate	Calmidazolium_vs_DMSO	ARHGEF28	18.64031247962	0.192124331321808	0.420594654700616	0.456792137452543	0.647820457664134	0.861540539142209	non-DEG	non-sig
1138	inlysate	Calmidazolium_vs_DMSO	ARHGEF3	32.5050934506026	-0.149232971323691	0.30808700580422	-0.48438580177745	0.628112092925876	0.850376256249329	non-DEG	non-sig
1139	inlysate	Calmidazolium_vs_DMSO	ARHGEF3-AS1	0	NA	NA	NA	NA	NA	filtered	filtered
1140	inlysate	Calmidazolium_vs_DMSO	ARHGEF33	3.22358563868138	1.07633783128451	1.11453875754748	0.965724900992198	0.334181855861298	NA	filtered	filtered
1141	inlysate	Calmidazolium_vs_DMSO	ARHGEF34P	0	NA	NA	NA	NA	NA	filtered	filtered
1142	inlysate	Calmidazolium_vs_DMSO	ARHGEF35	0.937833694003432	-1.62637674464896	1.72600490638461	-0.942278170028882	0.34605024159631	NA	filtered	filtered
1143	inlysate	Calmidazolium_vs_DMSO	ARHGEF35-AS1	0.0122505454118296	1.84760531869917	3.10467014509186	0.59510519068186	0.551773159189176	NA	filtered	filtered
1144	inlysate	Calmidazolium_vs_DMSO	ARHGEF37	1.97483807299207	2.10402906236821	1.25342041369331	1.67862996276605	0.0932241833081211	NA	filtered	filtered
1145	inlysate	Calmidazolium_vs_DMSO	ARHGEF38	0	NA	NA	NA	NA	NA	filtered	filtered
1146	inlysate	Calmidazolium_vs_DMSO	ARHGEF38-IT1	0	NA	NA	NA	NA	NA	filtered	filtered
1147	inlysate	Calmidazolium_vs_DMSO	ARHGEF39	9.11678357621744	-0.612019454229614	0.738348724482397	-0.82890297488989	0.407159311884481	NA	filtered	filtered
1148	inlysate	Calmidazolium_vs_DMSO	ARHGEF4	7.04945043823515	1.17454059874659	0.736342119865464	1.59510174287081	0.110689485816502	NA	filtered	filtered
1149	inlysate	Calmidazolium_vs_DMSO	ARHGEF40	258.765496187905	-0.287116922070892	0.122600273553635	-2.34189462836137	0.0191861308483381	0.138578761059133	non-DEG	non-sig
1150	inlysate	Calmidazolium_vs_DMSO	ARHGEF5	2.38714518422403	-1.69425366146657	1.20899246417785	-1.40137652770128	0.161101507525347	NA	filtered	filtered
1151	inlysate	Calmidazolium_vs_DMSO	ARHGEF6	26.0788060708283	0.228969043264751	0.388306121371088	0.589661173654111	0.555417830336359	0.814139157029143	non-DEG	non-sig
1152	inlysate	Calmidazolium_vs_DMSO	ARHGEF7	105.412679095564	0.532859476730364	0.189999697323401	2.80452802944931	0.00503903060792261	0.054791277616665	DEG	non-sig
1153	inlysate	Calmidazolium_vs_DMSO	ARHGEF7-AS1	0	NA	NA	NA	NA	NA	filtered	filtered
1154	inlysate	Calmidazolium_vs_DMSO	ARHGEF7-AS2	0.128604438082089	1.21951998595691	3.09992723521533	0.393402778008173	0.694022018180958	NA	filtered	filtered
1155	inlysate	Calmidazolium_vs_DMSO	ARHGEF9	21.0699844114903	-0.599095337105078	0.400177006926196	-1.4970758607717	0.13437352002845	0.427453592918971	non-DEG	non-sig
1156	inlysate	Calmidazolium_vs_DMSO	ARHGEF9-IT1	0.0381831277353874	1.74841396883826	3.11025441771619	0.562144999739953	0.574017230940905	NA	filtered	filtered
1157	inlysate	Calmidazolium_vs_DMSO	ARID1A	97.6646767683706	0.00668538341392638	0.193623450571905	0.034527756809311	0.972456308806716	0.989965986250469	non-DEG	non-sig
1158	inlysate	Calmidazolium_vs_DMSO	ARID1B	151.043531942752	0.51471454363003	0.142393927917403	3.61472255985941	0.000300669430653863	0.00637305014721384	DEG	non-sig
1159	inlysate	Calmidazolium_vs_DMSO	ARID2	40.9829456343681	-0.0939230010806979	0.311271436212716	-0.30173986480569	0.762850376109363	0.912352922549291	non-DEG	non-sig
1160	inlysate	Calmidazolium_vs_DMSO	ARID3A	44.0064336856007	-0.227113060500386	0.267209708764761	-0.849943145966772	0.395356696133056	0.70984783886946	non-DEG	non-sig
1161	inlysate	Calmidazolium_vs_DMSO	ARID3B	5.54889034874671	-0.675729316268838	0.769305180702895	-0.878363142766621	0.379746679405897	NA	filtered	filtered
1162	inlysate	Calmidazolium_vs_DMSO	ARID3C	0.303810722056573	1.30012011803134	3.06013611817003	0.424856956627411	0.670940954202343	NA	filtered	filtered
1163	inlysate	Calmidazolium_vs_DMSO	ARID4A	88.4606211918431	0.617532183354125	0.193069990512186	3.19848870202928	0.00138149946151264	0.0213537309074115	DEG	non-sig
1164	inlysate	Calmidazolium_vs_DMSO	ARID4B	164.120167460517	0.608071467298269	0.153401257056983	3.96392753856242	7.37266398883155e-05	0.00197528413588775	DEG	non-sig
1165	inlysate	Calmidazolium_vs_DMSO	ARID5A	58.2312546966505	1.29717703366367	0.231381092016368	5.60623611185962	2.06773841912997e-08	1.42291560938348e-06	DEG	sig
1166	inlysate	Calmidazolium_vs_DMSO	ARID5B	323.726193284328	0.918463503086909	0.262902613722972	3.49355029256088	0.000476643195034537	0.00928068639634107	DEG	non-sig
1167	inlysate	Calmidazolium_vs_DMSO	ARIH1	152.670454746847	0.558114208239286	0.155961470121712	3.57853903149115	0.000345520273185428	0.00712821803838602	DEG	non-sig
1168	inlysate	Calmidazolium_vs_DMSO	ARIH2	172.636485360672	-0.0321963424065585	0.136108867639195	-0.236548455401939	0.813007111919837	0.932076705736524	non-DEG	non-sig
1169	inlysate	Calmidazolium_vs_DMSO	ARIH2OS	2.01033716682386	0.758603101485952	1.33614500517855	0.567755070404639	0.570201291822642	NA	filtered	filtered
1170	inlysate	Calmidazolium_vs_DMSO	ARL1	297.555153790534	-0.115052966113731	0.105047648030551	-1.09524552211078	0.27340908724876	0.603212323935176	non-DEG	non-sig
1171	inlysate	Calmidazolium_vs_DMSO	ARL10	50.9978494953108	0.0644807009754503	0.247423591671886	0.260608539952647	0.794394403279956	0.922612266629014	non-DEG	non-sig
1172	inlysate	Calmidazolium_vs_DMSO	ARL11	0.107500803771772	0.811005550248608	3.09207359115296	0.262285332590096	0.793101469205139	NA	filtered	filtered
1173	inlysate	Calmidazolium_vs_DMSO	ARL13A	0	NA	NA	NA	NA	NA	filtered	filtered
1174	inlysate	Calmidazolium_vs_DMSO	ARL13B	47.5835755847698	0.388368607433995	0.268333345534545	1.44733635940896	0.147802740442745	0.447281365430198	non-DEG	non-sig
1175	inlysate	Calmidazolium_vs_DMSO	ARL14	0.0245010908236592	1.68220344404562	3.10209728155805	0.542279397247246	0.587626046427295	NA	filtered	filtered
1176	inlysate	Calmidazolium_vs_DMSO	ARL14EP	85.7728130792069	-0.0125770479609693	0.189719765863111	-0.0662927655626773	0.947144742801146	0.980176109097276	non-DEG	non-sig
1177	inlysate	Calmidazolium_vs_DMSO	ARL14EPL	0	NA	NA	NA	NA	NA	filtered	filtered
1178	inlysate	Calmidazolium_vs_DMSO	ARL15	26.2606957984721	-0.249334003292185	0.364657153426507	-0.683749107755913	0.494133608015494	0.778490640508865	non-DEG	non-sig
1179	inlysate	Calmidazolium_vs_DMSO	ARL16	118.60027452422	-0.152877020328592	0.170461506374095	-0.89684189457465	0.369803289153208	0.689509453027841	non-DEG	non-sig
1180	inlysate	Calmidazolium_vs_DMSO	ARL17A	0.165649957074796	1.33445462867121	3.0796204624602	0.433317886063519	0.664783845898316	NA	filtered	filtered
1181	inlysate	Calmidazolium_vs_DMSO	ARL17B	0	NA	NA	NA	NA	NA	filtered	filtered
1182	inlysate	Calmidazolium_vs_DMSO	ARL2	323.831562767102	-0.00157685387178108	0.102131552093514	-0.0154394390318995	0.987681599373349	0.996922048808547	non-DEG	non-sig
1183	inlysate	Calmidazolium_vs_DMSO	ARL2-SNX15	0	NA	NA	NA	NA	NA	filtered	filtered
1184	inlysate	Calmidazolium_vs_DMSO	ARL2BP	298.141625122729	-0.139330793063472	0.109720929610086	-1.26986522588362	0.204132641833361	0.524934899539232	non-DEG	non-sig
1185	inlysate	Calmidazolium_vs_DMSO	ARL3	139.913972689904	-0.180300708849495	0.162847605165882	-1.10717445716095	0.268218508759847	0.598045130383973	non-DEG	non-sig
1186	inlysate	Calmidazolium_vs_DMSO	ARL4A	42.0457347651049	0.604166285968147	0.276142043380172	2.18788228903042	0.0286781777181428	0.179133605145594	non-DEG	non-sig
1187	inlysate	Calmidazolium_vs_DMSO	ARL4C	448.374177570274	0.457294088878465	0.0956552255757405	4.78064931765151	1.74729923949464e-06	7.73353103929631e-05	DEG	non-sig
1188	inlysate	Calmidazolium_vs_DMSO	ARL4D	61.0587233142885	0.598795758613759	0.235107659159517	2.54690026158393	0.010868449152877	0.0948953447305311	DEG	non-sig
1189	inlysate	Calmidazolium_vs_DMSO	ARL5A	129.39953740711	-0.136161752385178	0.16004209488971	-0.850787116220961	0.394887619823961	0.709484248278136	non-DEG	non-sig
1190	inlysate	Calmidazolium_vs_DMSO	ARL5B	55.5236280141067	1.42009048322191	0.254082185442808	5.5890989789269	2.28250831362426e-08	1.54496287349042e-06	DEG	sig
1191	inlysate	Calmidazolium_vs_DMSO	ARL5C	0	NA	NA	NA	NA	NA	filtered	filtered
1192	inlysate	Calmidazolium_vs_DMSO	ARL6	20.7065752708019	0.161474754819249	0.401747959648803	0.401930491346877	0.687735181869598	0.882724110792551	non-DEG	non-sig
1193	inlysate	Calmidazolium_vs_DMSO	ARL6IP1	357.833183485549	-0.029762399322509	0.10321835046856	-0.288344070481679	0.77308337558858	0.916367413397056	non-DEG	non-sig
1194	inlysate	Calmidazolium_vs_DMSO	ARL6IP4	447.408667398566	0.0666435716130603	0.0887684358472909	0.750757529711437	0.452798593274717	0.752374032026941	non-DEG	non-sig
1195	inlysate	Calmidazolium_vs_DMSO	ARL6IP5	558.56529049953	-0.302977206566275	0.107112475550295	-2.82858934040799	0.00467536494316347	0.051847010578326	DEG	non-sig
1196	inlysate	Calmidazolium_vs_DMSO	ARL6IP6	28.9617147693316	-0.17637520297724	0.32659088725144	-0.540049370212372	0.589162985409336	0.830758460512669	non-DEG	non-sig
1197	inlysate	Calmidazolium_vs_DMSO	ARL8A	72.6847657348985	0.535270273313465	0.202834304664462	2.63895337723534	0.00831624171027426	0.0790475690285009	DEG	non-sig
1198	inlysate	Calmidazolium_vs_DMSO	ARL8B	370.95916865086	0.225576313693262	0.100672183479715	2.24070151154231	0.0250454161372793	0.164036046891294	non-DEG	non-sig
1199	inlysate	Calmidazolium_vs_DMSO	ARL9	3.9909414820847	0.693612496002995	1.06385902669564	0.651977826571031	0.514415476674435	NA	filtered	filtered
1200	inlysate	Calmidazolium_vs_DMSO	ARLNC1	0.393439628710093	0.581292413312914	2.98123337362343	0.194983867568342	0.845405577045627	NA	filtered	filtered
1201	inlysate	Calmidazolium_vs_DMSO	ARMC1	94.2146871573417	-0.342378084732345	0.190555537132476	-1.79673647842792	0.0723774649205976	0.31124419620339	non-DEG	non-sig
1202	inlysate	Calmidazolium_vs_DMSO	ARMC10	4.91341850429928	-1.18969908114549	0.846851591689389	-1.40484955430284	0.160066019886331	NA	filtered	filtered
1203	inlysate	Calmidazolium_vs_DMSO	ARMC12	0.819708921906901	2.42082801585763	2.27347434250963	1.06481431111527	0.286959967632117	NA	filtered	filtered
1204	inlysate	Calmidazolium_vs_DMSO	ARMC2	2.49334035204922	-0.658137833246287	1.1594946581395	-0.567607473330082	0.570301531463266	NA	filtered	filtered
1205	inlysate	Calmidazolium_vs_DMSO	ARMC2-AS1	0	NA	NA	NA	NA	NA	filtered	filtered
1206	inlysate	Calmidazolium_vs_DMSO	ARMC3	0.0122505454118296	1.84760531869917	3.10467014509186	0.59510519068186	0.551773159189176	NA	filtered	filtered
1207	inlysate	Calmidazolium_vs_DMSO	ARMC4	4.15911893977953	-0.283377021328265	0.89010226897847	-0.318364564617371	0.750208414331766	NA	filtered	filtered
1208	inlysate	Calmidazolium_vs_DMSO	ARMC4P1	0	NA	NA	NA	NA	NA	filtered	filtered
1209	inlysate	Calmidazolium_vs_DMSO	ARMC5	31.114582600897	0.497128997608218	0.305280332507672	1.62843440821961	0.103432806695314	0.377749694244937	non-DEG	non-sig
1210	inlysate	Calmidazolium_vs_DMSO	ARMC6	82.0008129462157	-0.215452317149776	0.219789512623775	-0.980266594969782	0.326954539508719	0.654945003585044	non-DEG	non-sig
1211	inlysate	Calmidazolium_vs_DMSO	ARMC7	12.7872740107024	-0.414375732661568	0.540864559262198	-0.766135857056015	0.443595469460857	0.746738403604543	non-DEG	non-sig
1212	inlysate	Calmidazolium_vs_DMSO	ARMC8	58.9584576144746	-0.176391882558867	0.234155283819686	-0.753311561804	0.451262712711457	0.751755343162329	non-DEG	non-sig
1213	inlysate	Calmidazolium_vs_DMSO	ARMC9	167.892414085584	0.169354964489528	0.148440913749408	1.14089141741222	0.253915111428839	0.58230657943975	non-DEG	non-sig
1214	inlysate	Calmidazolium_vs_DMSO	ARMCX1	172.779789803412	-0.0340509374666967	0.147183492338523	-0.231350248086105	0.81704271298176	0.933882609479835	non-DEG	non-sig
1215	inlysate	Calmidazolium_vs_DMSO	ARMCX2	174.058630930009	-0.215558617321503	0.173257668079528	-1.24415051703546	0.213444171587318	0.537898241988388	non-DEG	non-sig
1216	inlysate	Calmidazolium_vs_DMSO	ARMCX3	308.161722369772	0.292289168508813	0.108224345037202	2.70077096247002	0.00691789602065879	0.0696209928799176	DEG	non-sig
1217	inlysate	Calmidazolium_vs_DMSO	ARMCX4	25.3912796046946	-0.0523858899573877	0.373448034310791	-0.140276250359886	0.888441728240482	0.960211658274116	non-DEG	non-sig
1218	inlysate	Calmidazolium_vs_DMSO	ARMCX5	16.2685607990261	-0.3392539780163	0.471762642797497	-0.719120055807225	0.472066951008822	0.765079813217731	non-DEG	non-sig
1219	inlysate	Calmidazolium_vs_DMSO	ARMCX5-GPRASP2	0.785642996765061	-0.489419874519464	1.82931907118644	-0.267542104725362	0.789051800350551	NA	filtered	filtered
1220	inlysate	Calmidazolium_vs_DMSO	ARMCX6	1.95520899400778	-0.320995935747867	1.22765225818389	-0.261471384594468	0.793729013941093	NA	filtered	filtered
1221	inlysate	Calmidazolium_vs_DMSO	ARMH1	0.26356388604941	1.0623614000516	3.07146111351036	0.345881442346319	0.729431815734732	NA	filtered	filtered
1222	inlysate	Calmidazolium_vs_DMSO	ARMH2	0.0122505454118296	1.84760531869917	3.10467014509186	0.59510519068186	0.551773159189176	NA	filtered	filtered
1223	inlysate	Calmidazolium_vs_DMSO	ARMH3	58.8840146331656	0.00042521917035832	0.243023918281601	0.00174970090748682	0.998603941372222	0.9990845034596	non-DEG	non-sig
1224	inlysate	Calmidazolium_vs_DMSO	ARMH4	136.760264332224	-0.0761848923713459	0.157217904838246	-0.484581526828824	0.627973220277987	0.850376256249329	non-DEG	non-sig
1225	inlysate	Calmidazolium_vs_DMSO	ARMS2	0.364008963606611	2.85660377765487	3.10165607526824	0.920993078643584	0.357054040617894	NA	filtered	filtered
1226	inlysate	Calmidazolium_vs_DMSO	ARMT1	72.0230183676569	0.0249368865079162	0.207899678957709	0.119946729273155	0.904525347055233	0.966254865608875	non-DEG	non-sig
1227	inlysate	Calmidazolium_vs_DMSO	ARNT	49.7416089622122	0.258845490000582	0.25649096465496	1.00917975940708	0.312888431892627	0.642860956078778	non-DEG	non-sig
1228	inlysate	Calmidazolium_vs_DMSO	ARNT2	30.8649307180767	-0.438086777216245	0.331488513884365	-1.32157453084201	0.186309869080967	0.501568932115884	non-DEG	non-sig
1229	inlysate	Calmidazolium_vs_DMSO	ARNTL	30.3151389812666	0.22812657343073	0.313553764045088	0.727551697953548	0.466888057678866	0.761126775190584	non-DEG	non-sig
1230	inlysate	Calmidazolium_vs_DMSO	ARNTL2	54.6869164754264	-0.560859187262228	0.24959227330385	-2.24710156223244	0.0246335371153955	0.161866021843282	non-DEG	non-sig
1231	inlysate	Calmidazolium_vs_DMSO	ARNTL2-AS1	0	NA	NA	NA	NA	NA	filtered	filtered
1232	inlysate	Calmidazolium_vs_DMSO	ARPC1A	330.217649587606	-0.379200467906833	0.116722064593595	-3.2487470918814	0.00115914487083894	0.0188445445264059	DEG	non-sig
1233	inlysate	Calmidazolium_vs_DMSO	ARPC1B	454.86767488352	-0.145971271326255	0.0981201941724588	-1.48767817427768	0.136835786174072	0.432459623683833	non-DEG	non-sig
1234	inlysate	Calmidazolium_vs_DMSO	ARPC2	2027.2503915858	-0.067723001870737	0.0572552604798188	-1.18282584522706	0.23687817537005	0.565434789247538	non-DEG	non-sig
1235	inlysate	Calmidazolium_vs_DMSO	ARPC3	320.509710967843	-0.284954887618476	0.105665559545558	-2.69676220751586	0.00700172496127704	0.0701359229171988	DEG	non-sig
1236	inlysate	Calmidazolium_vs_DMSO	ARPC4	711.17827126147	-0.0581995901123016	0.0827487945603589	-0.703328555074593	0.481851019253082	0.770234607296328	non-DEG	non-sig
1237	inlysate	Calmidazolium_vs_DMSO	ARPC4-TTLL3	0	NA	NA	NA	NA	NA	filtered	filtered
1238	inlysate	Calmidazolium_vs_DMSO	ARPC5	649.910565581954	-0.243976510391991	0.0830340954349694	-2.9382690220678	0.00330050490297234	0.0409327993637798	DEG	non-sig
1239	inlysate	Calmidazolium_vs_DMSO	ARPC5L	224.16021640561	0.375338476690594	0.132633035347449	2.82990188460475	0.00465622808064491	0.0517490304493799	DEG	non-sig
1240	inlysate	Calmidazolium_vs_DMSO	ARPIN	41.2831295517973	-0.197937524124602	0.325180857918938	-0.60869980290766	0.542723437694518	0.804714046416296	non-DEG	non-sig
1241	inlysate	Calmidazolium_vs_DMSO	ARPIN-AP3S2	0	NA	NA	NA	NA	NA	filtered	filtered
1242	inlysate	Calmidazolium_vs_DMSO	ARPP19	292.488455582688	-0.00787156576979752	0.109984670801272	-0.0715696625034265	0.942944383956511	0.97818918178741	non-DEG	non-sig
1243	inlysate	Calmidazolium_vs_DMSO	ARPP21	0.0357395304645737	1.37099412145242	3.10220527201292	0.441941780520161	0.658531335903524	NA	filtered	filtered
1244	inlysate	Calmidazolium_vs_DMSO	ARR3	0	NA	NA	NA	NA	NA	filtered	filtered
1245	inlysate	Calmidazolium_vs_DMSO	ARRB1	28.3214452607614	0.0169747896357158	0.375493932741647	0.0452065616926893	0.963942664124743	0.987230575582191	non-DEG	non-sig
1246	inlysate	Calmidazolium_vs_DMSO	ARRB2	7.86549858690218	-0.35699073239004	0.643438768866004	-0.554816945548992	0.579019875236316	NA	filtered	filtered
1247	inlysate	Calmidazolium_vs_DMSO	ARRDC1	39.6529897214009	-0.143055132905564	0.341487440612139	-0.418917699137422	0.675276281481654	0.87709598838963	non-DEG	non-sig
1248	inlysate	Calmidazolium_vs_DMSO	ARRDC1-AS1	22.192491316137	-0.139262977096295	0.362679961298866	-0.383983103443467	0.700990970833792	0.88734487639752	non-DEG	non-sig
1249	inlysate	Calmidazolium_vs_DMSO	ARRDC2	30.2683348875168	0.336118784599022	0.324268395595796	1.03654500149931	0.299947956373308	0.630938994062348	non-DEG	non-sig
1250	inlysate	Calmidazolium_vs_DMSO	ARRDC3	88.047854782799	-0.649530806785245	0.219137161878973	-2.96403768861428	0.00303631097112178	0.0385174448571472	DEG	non-sig
1251	inlysate	Calmidazolium_vs_DMSO	ARRDC3-AS1	0.0896331704254513	1.91142613398001	3.08810026058256	0.618965050577545	0.535939382972483	NA	filtered	filtered
1252	inlysate	Calmidazolium_vs_DMSO	ARRDC4	8.7288270151413	-2.14716003620033	0.711862263034329	-3.01625770559604	0.00255915655252146	NA	filtered	filtered
1253	inlysate	Calmidazolium_vs_DMSO	ARRDC5	0.122505454118296	1.22839012365615	3.09855007581821	0.396440300656356	0.691780240684065	NA	filtered	filtered
1254	inlysate	Calmidazolium_vs_DMSO	ARSA	121.057570144735	0.0164604392321914	0.158350436175979	0.103949440429065	0.917209471804146	0.969307201348086	non-DEG	non-sig
1255	inlysate	Calmidazolium_vs_DMSO	ARSB	74.8130452977372	-0.179694279238943	0.215356692787456	-0.834403040430651	0.404053904514671	0.71697802519585	non-DEG	non-sig
1256	inlysate	Calmidazolium_vs_DMSO	ARSD	64.5986964795444	-0.439827394118612	0.23690238292085	-1.85657648815445	0.0633714315802771	0.288618664137372	non-DEG	non-sig
1257	inlysate	Calmidazolium_vs_DMSO	ARSD-AS1	0	NA	NA	NA	NA	NA	filtered	filtered
1258	inlysate	Calmidazolium_vs_DMSO	ARSF	0.474997116688499	2.26368201180197	3.09683009950979	0.730967453513288	0.464799032843241	NA	filtered	filtered
1259	inlysate	Calmidazolium_vs_DMSO	ARSG	22.3924285683035	0.292515247927935	0.363372298734005	0.805001506573459	0.420818810399871	0.730764979360322	non-DEG	non-sig
1260	inlysate	Calmidazolium_vs_DMSO	ARSH	0	NA	NA	NA	NA	NA	filtered	filtered
1261	inlysate	Calmidazolium_vs_DMSO	ARSI	42.3230232738269	-0.81719403144507	0.311812159687671	-2.62078949154394	0.00877264128808443	0.0817613423203936	DEG	non-sig
1262	inlysate	Calmidazolium_vs_DMSO	ARSJ	76.5705475879352	0.0270572468587281	0.200412530374237	0.135007760284266	0.892605738690028	0.961201485168136	non-DEG	non-sig
1263	inlysate	Calmidazolium_vs_DMSO	ARSK	45.8013746094907	-0.088282177118372	0.254603839674975	-0.346743306114599	0.72878417267776	0.898961713410391	non-DEG	non-sig
1264	inlysate	Calmidazolium_vs_DMSO	ARSL	1.25495943262244	-1.19217241915853	1.55379502641805	-0.767264921620215	0.44292402007959	NA	filtered	filtered
1265	inlysate	Calmidazolium_vs_DMSO	ART1	0	NA	NA	NA	NA	NA	filtered	filtered
1266	inlysate	Calmidazolium_vs_DMSO	ART3	0.18673696647845	1.56909417569931	3.07487929304067	0.51029455993626	0.609845113390955	NA	filtered	filtered
1267	inlysate	Calmidazolium_vs_DMSO	ART4	0.0448165852127256	1.9376602790518	3.10310520780713	0.62442622769503	0.532347704957584	NA	filtered	filtered
1268	inlysate	Calmidazolium_vs_DMSO	ART5	2.32963003661396	-0.842150680221622	1.15220271144803	-0.730904963036628	0.464837204335027	NA	filtered	filtered
1269	inlysate	Calmidazolium_vs_DMSO	ARTN	0.681563706096512	0.553150945841626	2.40476787086146	0.230022594922424	0.818074212215122	NA	filtered	filtered
1270	inlysate	Calmidazolium_vs_DMSO	ARV1	42.2114380901507	-0.484666245425314	0.274246686770476	-1.76726381322135	0.0771840571267122	0.323381243516296	non-DEG	non-sig
1271	inlysate	Calmidazolium_vs_DMSO	ARVCF	8.5788608779409	0.824857628927494	0.679511627167796	1.2138977405957	0.224786775819466	NA	filtered	filtered
1272	inlysate	Calmidazolium_vs_DMSO	ARX	0	NA	NA	NA	NA	NA	filtered	filtered
1273	inlysate	Calmidazolium_vs_DMSO	AS-PTPRE	0	NA	NA	NA	NA	NA	filtered	filtered
1274	inlysate	Calmidazolium_vs_DMSO	AS3MT	0	NA	NA	NA	NA	NA	filtered	filtered
1275	inlysate	Calmidazolium_vs_DMSO	ASAH1	281.536799439475	-0.108081769706879	0.115915536201046	-0.932418321556311	0.351120379865899	0.677770953488418	non-DEG	non-sig
1276	inlysate	Calmidazolium_vs_DMSO	ASAH2	0.602789349933976	0.02146299177107	2.13374222044324	0.0100588494549316	0.991974334660773	NA	filtered	filtered
1277	inlysate	Calmidazolium_vs_DMSO	ASAH2B	12.5233958106852	0.10081994319993	0.492272572848654	0.204805119685037	0.837724386872205	NA	filtered	filtered
1278	inlysate	Calmidazolium_vs_DMSO	ASAP1	565.483787901121	0.513159754158135	0.0865505463193804	5.9290180822721	3.04751530461773e-09	2.709591704911e-07	DEG	non-sig
1279	inlysate	Calmidazolium_vs_DMSO	ASAP1-IT1	0.758727619995412	-0.303683772509605	2.14255645207813	-0.141738982986914	0.887286181806987	NA	filtered	filtered
1280	inlysate	Calmidazolium_vs_DMSO	ASAP1-IT2	2.06045145874051	1.31027561000887	1.19484571760839	1.0966065247583	0.272813434008338	NA	filtered	filtered
1281	inlysate	Calmidazolium_vs_DMSO	ASAP2	177.185388567946	0.33701755600638	0.145006433605488	2.32415588485741	0.0201171407369285	0.14193603439882	non-DEG	non-sig
1282	inlysate	Calmidazolium_vs_DMSO	ASAP3	0.620352811303345	2.41870323836684	2.51990311831845	0.959839773515124	0.337135861312007	NA	filtered	filtered
1283	inlysate	Calmidazolium_vs_DMSO	ASB1	113.609397186066	0.749176128017647	0.166882543394574	4.48924203082349	7.14770490356166e-06	0.000264992587328723	DEG	non-sig
1284	inlysate	Calmidazolium_vs_DMSO	ASB10	0	NA	NA	NA	NA	NA	filtered	filtered
1285	inlysate	Calmidazolium_vs_DMSO	ASB11	0.056075414546247	1.77561987390207	3.10795494040042	0.571314548618683	0.567786441502148	NA	filtered	filtered
1286	inlysate	Calmidazolium_vs_DMSO	ASB12	0	NA	NA	NA	NA	NA	filtered	filtered
1287	inlysate	Calmidazolium_vs_DMSO	ASB13	23.3432211966943	-0.553590911291572	0.397647681436997	-1.39216431312019	0.163872646676756	0.4685340014688	non-DEG	non-sig
1288	inlysate	Calmidazolium_vs_DMSO	ASB14	0.0122505454118296	1.84760531869917	3.10467014509186	0.59510519068186	0.551773159189176	NA	filtered	filtered
1289	inlysate	Calmidazolium_vs_DMSO	ASB15	0.137975375587459	1.70659755066243	3.08942095004757	0.552400458939125	0.58067401625505	NA	filtered	filtered
1290	inlysate	Calmidazolium_vs_DMSO	ASB15-AS1	0	NA	NA	NA	NA	NA	filtered	filtered
1291	inlysate	Calmidazolium_vs_DMSO	ASB16	0	NA	NA	NA	NA	NA	filtered	filtered
1292	inlysate	Calmidazolium_vs_DMSO	ASB16-AS1	9.69175302009372	0.125784216618979	0.549471942196379	0.228918361356519	0.818932369172562	NA	filtered	filtered
1293	inlysate	Calmidazolium_vs_DMSO	ASB17	0	NA	NA	NA	NA	NA	filtered	filtered
1294	inlysate	Calmidazolium_vs_DMSO	ASB18	0	NA	NA	NA	NA	NA	filtered	filtered
1295	inlysate	Calmidazolium_vs_DMSO	ASB2	0	NA	NA	NA	NA	NA	filtered	filtered
1296	inlysate	Calmidazolium_vs_DMSO	ASB3	17.8850530093164	0.278559501879456	0.44195590750516	0.630287992872238	0.528506177395012	0.796962939229696	non-DEG	non-sig
1297	inlysate	Calmidazolium_vs_DMSO	ASB4	0	NA	NA	NA	NA	NA	filtered	filtered
1298	inlysate	Calmidazolium_vs_DMSO	ASB5	0.121540583033651	2.22501592302164	3.10672269529333	0.716193925641489	0.47387161331028	NA	filtered	filtered
1299	inlysate	Calmidazolium_vs_DMSO	ASB6	83.4587496593494	0.0969074925914496	0.213818983727823	0.45322211761518	0.650388807577545	0.862976274396672	non-DEG	non-sig
1300	inlysate	Calmidazolium_vs_DMSO	ASB7	26.989129986034	-0.102113091910287	0.353254760632193	-0.289063597409256	0.77253271004454	0.916337907473814	non-DEG	non-sig
1301	inlysate	Calmidazolium_vs_DMSO	ASB8	104.502660030472	-0.26810388557977	0.179097628176838	-1.49697060932068	0.134400905746096	0.427453592918971	non-DEG	non-sig
1302	inlysate	Calmidazolium_vs_DMSO	ASB9	2.23954363407149	2.22889311257874	1.19319428012282	1.86800519388117	0.0617613469743476	NA	filtered	filtered
1303	inlysate	Calmidazolium_vs_DMSO	ASB9P1	0	NA	NA	NA	NA	NA	filtered	filtered
1304	inlysate	Calmidazolium_vs_DMSO	ASCC1	50.3911598715256	-0.344696961728118	0.260369932897404	-1.32387391236892	0.18554492357773	0.500179728249385	non-DEG	non-sig
1305	inlysate	Calmidazolium_vs_DMSO	ASCC2	132.893942490859	0.117955548677818	0.168764506161918	0.698935761792517	0.484592177076565	0.772125049250472	non-DEG	non-sig
1306	inlysate	Calmidazolium_vs_DMSO	ASCC3	202.835209682561	0.194058994038606	0.133932152473582	1.44893507984861	0.147355713397799	0.446466481455877	non-DEG	non-sig
1307	inlysate	Calmidazolium_vs_DMSO	ASCL1	1.49876268656381	-0.119552273035267	1.76314272173824	-0.0678063503091816	0.945939788583752	NA	filtered	filtered
1308	inlysate	Calmidazolium_vs_DMSO	ASCL2	0.261860673949615	3.06075153018567	3.10120129609504	0.986956742872415	0.323663845093299	NA	filtered	filtered
1309	inlysate	Calmidazolium_vs_DMSO	ASCL3	0	NA	NA	NA	NA	NA	filtered	filtered
1310	inlysate	Calmidazolium_vs_DMSO	ASCL4	0	NA	NA	NA	NA	NA	filtered	filtered
1311	inlysate	Calmidazolium_vs_DMSO	ASCL5	0.625577845008908	1.87013157603014	2.72378652825191	0.686592563929879	0.492339515724771	NA	filtered	filtered
1312	inlysate	Calmidazolium_vs_DMSO	ASDURF	0	NA	NA	NA	NA	NA	filtered	filtered
1313	inlysate	Calmidazolium_vs_DMSO	ASF1A	58.6214786862487	-0.485127742345413	0.254657260322806	-1.90502223156906	0.0567771813008739	0.270094858205436	non-DEG	non-sig
1314	inlysate	Calmidazolium_vs_DMSO	ASF1B	0.125705789775637	1.5712350310977	3.0934339380429	0.507925839881282	0.611505352484762	NA	filtered	filtered
1315	inlysate	Calmidazolium_vs_DMSO	ASGR1	1.73830860349993	1.09770045833099	1.38356590845025	0.793385014495292	0.427553538927826	NA	filtered	filtered
1316	inlysate	Calmidazolium_vs_DMSO	ASGR2	0	NA	NA	NA	NA	NA	filtered	filtered
1317	inlysate	Calmidazolium_vs_DMSO	ASH1L	278.430825344648	0.257789862095208	0.122214396272907	2.10932484189145	0.0349165519464414	0.201539158949402	non-DEG	non-sig
1318	inlysate	Calmidazolium_vs_DMSO	ASH1L-AS1	3.21208912250213	-0.0382666002091856	0.929001193716057	-0.0411911206013816	0.967143532400134	NA	filtered	filtered
1319	inlysate	Calmidazolium_vs_DMSO	ASH2L	78.1467290976231	0.12802811669782	0.205594177712693	0.622722482329885	0.533466905992389	0.799635910622094	non-DEG	non-sig
1320	inlysate	Calmidazolium_vs_DMSO	ASIC1	6.99723460523961	-0.493591043978054	0.694496476161493	-0.71071785231532	0.477259094654424	NA	filtered	filtered
1321	inlysate	Calmidazolium_vs_DMSO	ASIC2	1.22667923908721	2.57785219165403	2.23987675048213	1.15089019567668	0.249777411779423	NA	filtered	filtered
1322	inlysate	Calmidazolium_vs_DMSO	ASIC3	0.266588823584541	0.370313578045528	3.04529140920911	0.121602017109326	0.903214215924676	NA	filtered	filtered
1323	inlysate	Calmidazolium_vs_DMSO	ASIC4	0.0564071541392445	2.68184525759742	3.11062330152531	0.862156872637828	0.388601198526194	NA	filtered	filtered
1324	inlysate	Calmidazolium_vs_DMSO	ASIC4-AS1	0	NA	NA	NA	NA	NA	filtered	filtered
1325	inlysate	Calmidazolium_vs_DMSO	ASIC5	0	NA	NA	NA	NA	NA	filtered	filtered
1326	inlysate	Calmidazolium_vs_DMSO	ASIP	0.793069242418041	-1.49661921833059	2.05790439057305	-0.727254009071742	0.467070366143003	NA	filtered	filtered
1327	inlysate	Calmidazolium_vs_DMSO	ASL	198.436436216212	-0.336241483589082	0.159358967583033	-2.10996273814265	0.0348615655454517	0.201527128328627	non-DEG	non-sig
1328	inlysate	Calmidazolium_vs_DMSO	ASMT	0	NA	NA	NA	NA	NA	filtered	filtered
1329	inlysate	Calmidazolium_vs_DMSO	ASMTL	1.00418696551789	0.829778426034779	1.79644258781399	0.461900887711918	0.644152397389957	NA	filtered	filtered
1330	inlysate	Calmidazolium_vs_DMSO	ASMTL-AS1	0.0122505454118296	1.84760531869917	3.10467014509186	0.59510519068186	0.551773159189176	NA	filtered	filtered
1331	inlysate	Calmidazolium_vs_DMSO	ASNS	0.301138663477551	2.52807689626271	3.07607567369189	0.821851334115109	0.411161513394011	NA	filtered	filtered
1332	inlysate	Calmidazolium_vs_DMSO	ASNSD1	86.8016289163007	0.0357538369563638	0.201307999950777	0.177607630919318	0.859031131223663	0.948856495436207	non-DEG	non-sig
1333	inlysate	Calmidazolium_vs_DMSO	ASNSP1	0	NA	NA	NA	NA	NA	filtered	filtered
1334	inlysate	Calmidazolium_vs_DMSO	ASPA	4.91006733836562	0.260249070848497	0.795649331922356	0.327090164482026	0.743599690640695	NA	filtered	filtered
1335	inlysate	Calmidazolium_vs_DMSO	ASPDH	0	NA	NA	NA	NA	NA	filtered	filtered
1336	inlysate	Calmidazolium_vs_DMSO	ASPG	0.0448165852127256	1.9376602790518	3.10310520780713	0.62442622769503	0.532347704957584	NA	filtered	filtered
1337	inlysate	Calmidazolium_vs_DMSO	ASPH	1319.84031351106	0.0461777487355822	0.0713843746628622	0.646888747764098	0.517703948806489	0.790475433473994	non-DEG	non-sig
1338	inlysate	Calmidazolium_vs_DMSO	ASPHD1	6.21272811195296	-0.466843735463277	0.710175766175959	-0.657363652349139	0.51094711717695	NA	filtered	filtered
1339	inlysate	Calmidazolium_vs_DMSO	ASPHD2	8.20448005873974	-1.60737358513867	0.723040796954377	-2.22307453730041	0.0262107742918064	NA	filtered	filtered
1340	inlysate	Calmidazolium_vs_DMSO	ASPM	305.997409366706	-0.284272293496734	0.143957316391401	-1.97469847745587	0.0483023758268276	0.24509796461219	non-DEG	non-sig
1341	inlysate	Calmidazolium_vs_DMSO	ASPN	6.49753851779063	-0.233605010091189	0.817887789082463	-0.285619877456853	0.775169277396433	NA	filtered	filtered
1342	inlysate	Calmidazolium_vs_DMSO	ASPRV1	3.29489389247028	1.61006819744792	1.03200000130482	1.56014360020564	0.118725950166659	NA	filtered	filtered
1343	inlysate	Calmidazolium_vs_DMSO	ASPSCR1	64.7286260673544	0.043753679138946	0.228357815823623	0.191601408434998	0.848054439183104	0.944265058911948	non-DEG	non-sig
1344	inlysate	Calmidazolium_vs_DMSO	ASRGL1	1.28921132449305	1.3764005763768	1.69603969919766	0.811537947506727	0.417056809869489	NA	filtered	filtered
1345	inlysate	Calmidazolium_vs_DMSO	ASS1	55.3284695288604	-0.0703430294801691	0.259142790176261	-0.271445057114357	0.786048751809005	0.919843620442252	non-DEG	non-sig
1346	inlysate	Calmidazolium_vs_DMSO	ASTE1	20.9391985342707	-0.629513508461663	0.410231816875686	-1.5345311664415	0.12489903195895	0.413060020747032	non-DEG	non-sig
1347	inlysate	Calmidazolium_vs_DMSO	ASTL	0	NA	NA	NA	NA	NA	filtered	filtered
1348	inlysate	Calmidazolium_vs_DMSO	ASTN1	0.23270778534052	1.10693556682802	3.08499846409459	0.358812355892986	0.719735468700396	NA	filtered	filtered
1349	inlysate	Calmidazolium_vs_DMSO	ASTN2	9.97314070055542	-0.529964947147845	0.551740639028776	-0.960532738862118	0.336787162057377	NA	filtered	filtered
1350	inlysate	Calmidazolium_vs_DMSO	ASTN2-AS1	0	NA	NA	NA	NA	NA	filtered	filtered
1351	inlysate	Calmidazolium_vs_DMSO	ASXL1	137.185009826754	0.419034198747129	0.178490645111432	2.34765356181847	0.0188920838369119	0.136947161839433	non-DEG	non-sig
1352	inlysate	Calmidazolium_vs_DMSO	ASXL2	118.879081627142	0.388487607407776	0.189117409381712	2.05421388056167	0.0399549955386433	0.218302230802049	non-DEG	non-sig
1353	inlysate	Calmidazolium_vs_DMSO	ASXL3	0.461448710475496	3.17728444817669	3.04800129376367	1.04241571507123	0.29721898365611	NA	filtered	filtered
1354	inlysate	Calmidazolium_vs_DMSO	ASZ1	0	NA	NA	NA	NA	NA	filtered	filtered
1355	inlysate	Calmidazolium_vs_DMSO	ATAD1	100.223270924524	-0.0109608840700898	0.184086323532637	-0.0595420879712798	0.952520343568919	0.981937375590796	non-DEG	non-sig
1356	inlysate	Calmidazolium_vs_DMSO	ATAD2	66.438534467348	-0.346691089418596	0.245520158951313	-1.41206771329659	0.157930024299934	0.460006409668987	non-DEG	non-sig
1357	inlysate	Calmidazolium_vs_DMSO	ATAD2B	22.4708301845371	0.546177862182319	0.363475312831494	1.50265463128035	0.132928127684745	0.425214187707369	non-DEG	non-sig
1358	inlysate	Calmidazolium_vs_DMSO	ATAD3A	61.6402291298961	-0.104454643491769	0.231388117953383	-0.451426133786236	0.651682451456864	0.863653415827033	non-DEG	non-sig
1359	inlysate	Calmidazolium_vs_DMSO	ATAD3B	45.8783557127898	0.62181947881164	0.254400716378524	2.44425207469318	0.0145152807565883	0.116018318028196	non-DEG	non-sig
1360	inlysate	Calmidazolium_vs_DMSO	ATAD3C	0.933850110387304	0.718543438439421	1.83538572055593	0.391494512783819	0.695431743842531	NA	filtered	filtered
1361	inlysate	Calmidazolium_vs_DMSO	ATAD5	25.9882493424529	-0.205939924486268	0.384350549208173	-0.535812749352224	0.592087969928	0.832344496188393	non-DEG	non-sig
1362	inlysate	Calmidazolium_vs_DMSO	ATAT1	0.082999712948113	1.33075223820061	3.09783057121831	0.429575539270778	0.667504433640979	NA	filtered	filtered
1363	inlysate	Calmidazolium_vs_DMSO	ATCAY	0.439230694596696	1.80938893970965	3.09741901074856	0.584160209978299	0.559112529121181	NA	filtered	filtered
1364	inlysate	Calmidazolium_vs_DMSO	ATE1	54.8978608183489	0.20975730752182	0.250185405602241	0.83840744833575	0.401801907666117	0.715002438243265	non-DEG	non-sig
1365	inlysate	Calmidazolium_vs_DMSO	ATE1-AS1	3.11146946689442	0.327035145790884	0.995850434367189	0.32839785424073	0.742610865183152	NA	filtered	filtered
1366	inlysate	Calmidazolium_vs_DMSO	ATF1	71.8492681930977	0.475775350296933	0.20935864923126	2.27253735178328	0.0230540746459016	0.155060361377265	non-DEG	non-sig
1367	inlysate	Calmidazolium_vs_DMSO	ATF2	110.659735575106	0.580117007501149	0.188446678406233	3.07841460729064	0.00208105161576194	0.0294749061464142	DEG	non-sig
1368	inlysate	Calmidazolium_vs_DMSO	ATF3	75.1001798678884	2.89165839647749	0.292360739778397	9.89072061682874	4.56728239789184e-23	2.29437431258096e-20	DEG	sig
1369	inlysate	Calmidazolium_vs_DMSO	ATF4	918.081271458261	1.13222432005142	0.21084953593359	5.3698212568418	7.88147194186578e-08	4.74162566466619e-06	DEG	sig
1370	inlysate	Calmidazolium_vs_DMSO	ATF5	66.4244749281332	0.356985418138392	0.232984927266573	1.53222537752385	0.125466828211856	0.414061248815046	non-DEG	non-sig
1371	inlysate	Calmidazolium_vs_DMSO	ATF6	141.006287916032	-0.135085114873194	0.177842017337881	-0.759579299061519	0.447506096877137	0.749209519599061	non-DEG	non-sig
1372	inlysate	Calmidazolium_vs_DMSO	ATF6B	0.0592285155173178	1.32845680621582	3.08329636132368	0.430856022430976	0.666573061855748	NA	filtered	filtered
1373	inlysate	Calmidazolium_vs_DMSO	ATF7	74.4662765211662	0.0862606170539248	0.204479264071833	0.421855083670596	0.673130796633693	0.876028954685688	non-DEG	non-sig
1374	inlysate	Calmidazolium_vs_DMSO	ATF7-NPFF	0	NA	NA	NA	NA	NA	filtered	filtered
1375	inlysate	Calmidazolium_vs_DMSO	ATF7IP	92.3006624792746	-0.187130086230694	0.196056371470504	-0.954470822994126	0.339845371483064	0.667010440963145	non-DEG	non-sig
1376	inlysate	Calmidazolium_vs_DMSO	ATF7IP2	0.958564075225598	1.69127357093341	2.03818806749601	0.829792695730575	0.406656001285535	NA	filtered	filtered
1377	inlysate	Calmidazolium_vs_DMSO	ATG10	21.4649876760757	-0.853531096038659	0.423484339091326	-2.0154962468508	0.0438526789175227	0.230916071847144	non-DEG	non-sig
1378	inlysate	Calmidazolium_vs_DMSO	ATG101	183.662318864593	0.513433879122157	0.183287182625562	2.80125359431735	0.00509044992461857	0.0552905409650193	DEG	non-sig
1379	inlysate	Calmidazolium_vs_DMSO	ATG12	274.897119004366	-0.00835467703956824	0.118436902556076	-0.0705411646138971	0.943762937510995	0.978576186950049	non-DEG	non-sig
1380	inlysate	Calmidazolium_vs_DMSO	ATG13	170.669975556947	0.00727046926596354	0.137244435024449	0.0529746015907194	0.95775214428511	0.983798772480575	non-DEG	non-sig
1381	inlysate	Calmidazolium_vs_DMSO	ATG14	104.689744878359	0.556292744712646	0.183203814262472	3.03646922937782	0.00239366538919539	0.0324112616782292	DEG	non-sig
1382	inlysate	Calmidazolium_vs_DMSO	ATG16L1	0.228341980227513	1.57200413902242	3.06967495489199	0.512107686358515	0.608575645394425	NA	filtered	filtered
1383	inlysate	Calmidazolium_vs_DMSO	ATG16L2	4.59640103531551	0.380932937075729	0.817424276027666	0.466016178191943	0.64120392042013	NA	filtered	filtered
1384	inlysate	Calmidazolium_vs_DMSO	ATG2A	41.3720491980173	-0.23264980100851	0.282698781101029	-0.822960042849875	0.410530716212042	0.722600228763558	non-DEG	non-sig
1385	inlysate	Calmidazolium_vs_DMSO	ATG2B	58.0057281355491	-0.187768444409176	0.280499557337917	-0.669407275331177	0.503235711934402	0.783877395008517	non-DEG	non-sig
1386	inlysate	Calmidazolium_vs_DMSO	ATG3	180.484080565197	-0.0573297131879049	0.144231095517614	-0.397485112223275	0.691009762960032	0.88287549947765	non-DEG	non-sig
1387	inlysate	Calmidazolium_vs_DMSO	ATG4A	30.7071485893463	-0.233532391939801	0.325956953422957	-0.716451634141926	0.47371252195696	0.76590962575325	non-DEG	non-sig
1388	inlysate	Calmidazolium_vs_DMSO	ATG4B	96.0135284638001	0.175004316355939	0.188464960637583	0.928577470124386	0.353108102278281	0.679371333510128	non-DEG	non-sig
1389	inlysate	Calmidazolium_vs_DMSO	ATG4C	37.1932764231124	-0.298816494900293	0.302998377027745	-0.986198334893824	0.324035796231893	0.652671402375463	non-DEG	non-sig
1390	inlysate	Calmidazolium_vs_DMSO	ATG4D	47.1160863418427	0.260116403275275	0.275713061812297	0.94343155730634	0.345460208078648	0.671821811283796	non-DEG	non-sig
1391	inlysate	Calmidazolium_vs_DMSO	ATG5	109.317173161903	-0.0992611510683356	0.177236917042653	-0.560047831595085	0.575446812606877	0.826166637076492	non-DEG	non-sig
1392	inlysate	Calmidazolium_vs_DMSO	ATG7	56.7585536215372	-0.0414169001037419	0.243157873754718	-0.170329257548619	0.864751203243755	0.95170813984721	non-DEG	non-sig
1393	inlysate	Calmidazolium_vs_DMSO	ATG9A	187.132563734966	-0.126636569054644	0.145407297941881	-0.870909306802885	0.383803674742654	0.700467851069835	non-DEG	non-sig
1394	inlysate	Calmidazolium_vs_DMSO	ATG9B	1.4258871848737	-0.202448333766977	1.71749773119124	-0.117874003610218	0.906167491736147	NA	filtered	filtered
1395	inlysate	Calmidazolium_vs_DMSO	ATIC	209.279428828331	-0.447446485579072	0.143260213150462	-3.12331299625481	0.00178827464094018	0.0263057032467438	DEG	non-sig
1396	inlysate	Calmidazolium_vs_DMSO	ATL1	31.6004015515499	-0.710703311973374	0.365764751070418	-1.94306124330867	0.0520087590617993	0.256394505541657	non-DEG	non-sig
1397	inlysate	Calmidazolium_vs_DMSO	ATL2	33.7270861081844	0.374011437004513	0.339265879343765	1.10241394663075	0.270281751019794	0.599968190413925	non-DEG	non-sig
1398	inlysate	Calmidazolium_vs_DMSO	ATL3	653.23683868556	-0.155682414874835	0.0807909713555259	-1.9269778820921	0.0539823864114011	0.262010162451858	non-DEG	non-sig
1399	inlysate	Calmidazolium_vs_DMSO	ATM	84.9126087680511	0.0182938161057553	0.188107287772424	0.097252032722345	0.922526247701378	0.971451756698014	non-DEG	non-sig
1400	inlysate	Calmidazolium_vs_DMSO	ATMIN	140.820248766611	-0.13115467254169	0.157183599768293	-0.834404306397279	0.404053191369401	0.71697802519585	non-DEG	non-sig
1401	inlysate	Calmidazolium_vs_DMSO	ATN1	52.3674929646589	0.106624174668468	0.251259333462878	0.424359060413652	0.671303972887658	0.874770494873267	non-DEG	non-sig
1402	inlysate	Calmidazolium_vs_DMSO	ATOH1	0	NA	NA	NA	NA	NA	filtered	filtered
1403	inlysate	Calmidazolium_vs_DMSO	ATOH7	0	NA	NA	NA	NA	NA	filtered	filtered
1404	inlysate	Calmidazolium_vs_DMSO	ATOH8	162.211863366532	-0.476805538058711	0.178142410762434	-2.67654140312812	0.00743863743703266	0.0733048407054325	DEG	non-sig
1405	inlysate	Calmidazolium_vs_DMSO	ATOX1	798.044630616528	-0.271872627969857	0.0762212044285554	-3.56688968651357	0.000361243459427135	0.00739187991214751	DEG	non-sig
1406	inlysate	Calmidazolium_vs_DMSO	ATP10A	81.8584137075941	-0.205661724941243	0.219584463333406	-0.936595066058821	0.348966890923435	0.675391489607579	non-DEG	non-sig
1407	inlysate	Calmidazolium_vs_DMSO	ATP10B	0	NA	NA	NA	NA	NA	filtered	filtered
1408	inlysate	Calmidazolium_vs_DMSO	ATP10D	53.3448248242475	0.449748900919261	0.246543402900065	1.82421794957362	0.0681191290149168	0.30097731151952	non-DEG	non-sig
1409	inlysate	Calmidazolium_vs_DMSO	ATP11A	26.8767774838147	-0.447500192572747	0.363718003915311	-1.23034930290925	0.218566329196886	0.543586828576035	non-DEG	non-sig
1410	inlysate	Calmidazolium_vs_DMSO	ATP11A-AS1	0	NA	NA	NA	NA	NA	filtered	filtered
1411	inlysate	Calmidazolium_vs_DMSO	ATP11AUN	0	NA	NA	NA	NA	NA	filtered	filtered
1412	inlysate	Calmidazolium_vs_DMSO	ATP11B	94.0290638808717	-0.082086404699092	0.20464020095319	-0.401125508657357	0.688327721069387	0.882724110792551	non-DEG	non-sig
1413	inlysate	Calmidazolium_vs_DMSO	ATP11C	117.410067554274	-0.144555611300762	0.193209034759602	-0.748182461967285	0.454350108054685	0.753026397979514	non-DEG	non-sig
1414	inlysate	Calmidazolium_vs_DMSO	ATP12A	0	NA	NA	NA	NA	NA	filtered	filtered
1415	inlysate	Calmidazolium_vs_DMSO	ATP13A1	92.7341384352109	-0.397834229056634	0.202472990840041	-1.96487554910933	0.0494286433263185	0.248638833750053	non-DEG	non-sig
1416	inlysate	Calmidazolium_vs_DMSO	ATP13A2	38.3817988116577	0.000348102976253854	0.29866515289979	0.00116552926537985	0.999070042404541	0.999162118448724	non-DEG	non-sig
1417	inlysate	Calmidazolium_vs_DMSO	ATP13A3	387.688327594115	0.543436028253214	0.117877093699674	4.61019194821493	4.0229735263671e-06	0.000159129192989804	DEG	non-sig
1418	inlysate	Calmidazolium_vs_DMSO	ATP13A4	1.04706005573178	-1.38468723711355	1.7664922411673	-0.783862620420309	0.433120725106184	NA	filtered	filtered
1419	inlysate	Calmidazolium_vs_DMSO	ATP13A4-AS1	0	NA	NA	NA	NA	NA	filtered	filtered
1420	inlysate	Calmidazolium_vs_DMSO	ATP13A5	0	NA	NA	NA	NA	NA	filtered	filtered
1421	inlysate	Calmidazolium_vs_DMSO	ATP13A5-AS1	0	NA	NA	NA	NA	NA	filtered	filtered
1422	inlysate	Calmidazolium_vs_DMSO	ATP1A1	269.42259009594	0.0619611890823705	0.116890295527645	0.530079839414182	0.596056576465401	0.833632555261269	non-DEG	non-sig
1423	inlysate	Calmidazolium_vs_DMSO	ATP1A1-AS1	4.73895076597003	-0.244867658352713	0.815731962024731	-0.30018151764573	0.764038702155906	NA	filtered	filtered
1424	inlysate	Calmidazolium_vs_DMSO	ATP1A2	0.0245010908236592	1.68220344404562	3.10209728155805	0.542279397247246	0.587626046427295	NA	filtered	filtered
1425	inlysate	Calmidazolium_vs_DMSO	ATP1A3	0.0234889850527441	1.80124801705559	3.10765672948989	0.579616146134409	0.562173502257777	NA	filtered	filtered
1426	inlysate	Calmidazolium_vs_DMSO	ATP1A4	0	NA	NA	NA	NA	NA	filtered	filtered
1427	inlysate	Calmidazolium_vs_DMSO	ATP1B1	110.240356441007	-0.037358746677584	0.170796976602294	-0.218731896903393	0.826858900439245	0.937277827854646	non-DEG	non-sig
1428	inlysate	Calmidazolium_vs_DMSO	ATP1B2	0.828993278293162	1.3656774899638	2.08863728236493	0.653860534567049	0.513201662031223	NA	filtered	filtered
1429	inlysate	Calmidazolium_vs_DMSO	ATP1B3	568.606073566269	-0.0020011316332722	0.0863253066870621	-0.0231812861149339	0.981505666113785	0.99434810625794	non-DEG	non-sig
1430	inlysate	Calmidazolium_vs_DMSO	ATP1B4	0	NA	NA	NA	NA	NA	filtered	filtered
1431	inlysate	Calmidazolium_vs_DMSO	ATP23	0.146833210629007	0.853222040714182	3.07106149224863	0.277826426747793	0.781145603878605	NA	filtered	filtered
1432	inlysate	Calmidazolium_vs_DMSO	ATP2A1	0.202755325903647	1.22173978427291	3.07551912807678	0.397246686947741	0.691185557296223	NA	filtered	filtered
1433	inlysate	Calmidazolium_vs_DMSO	ATP2A1-AS1	5.15219313562413	-0.840364644410257	0.837806369039739	-1.00305354013177	0.315835029384351	NA	filtered	filtered
1434	inlysate	Calmidazolium_vs_DMSO	ATP2A2	493.675246471792	0.272927907507369	0.107374369396826	2.54183478832554	0.0110272283115872	0.0955091059021694	DEG	non-sig
1435	inlysate	Calmidazolium_vs_DMSO	ATP2A3	14.1964348598197	0.732621858342196	0.51800767195202	1.41430696495564	0.157271792837431	0.458667547935462	non-DEG	non-sig
1436	inlysate	Calmidazolium_vs_DMSO	ATP2B1	725.510253219086	0.661930368916361	0.0946688589941112	6.99206028201455	2.70878434587912e-12	3.88787947472107e-10	DEG	non-sig
1437	inlysate	Calmidazolium_vs_DMSO	ATP2B1-AS1	6.65234855535781	-0.129237579850303	0.691623230231962	-0.186861247860282	0.851769423692984	NA	filtered	filtered
1438	inlysate	Calmidazolium_vs_DMSO	ATP2B2	0.192710447470477	2.52656421304598	3.08870443777239	0.818001289520654	0.413356450949836	NA	filtered	filtered
1439	inlysate	Calmidazolium_vs_DMSO	ATP2B2-IT2	0	NA	NA	NA	NA	NA	filtered	filtered
1440	inlysate	Calmidazolium_vs_DMSO	ATP2B3	0.112482568685491	2.24461578513118	3.10950065028696	0.721857313303354	0.47038220800823	NA	filtered	filtered
1441	inlysate	Calmidazolium_vs_DMSO	ATP2B4	592.721350973259	-0.104088423591861	0.0867262737349262	-1.2001948095914	0.230063690674566	0.558926540975839	non-DEG	non-sig
1442	inlysate	Calmidazolium_vs_DMSO	ATP2C1	221.446463073699	-0.152139721491896	0.13305991277317	-1.14339261405688	0.252875617684976	0.58177894332432	non-DEG	non-sig
1443	inlysate	Calmidazolium_vs_DMSO	ATP2C2	7.74513942003956	1.37039154181648	0.698514357371136	1.9618659621743	0.0497780915756583	NA	filtered	filtered
1444	inlysate	Calmidazolium_vs_DMSO	ATP2C2-AS1	0.061252727059148	1.43328605333269	3.09969689772759	0.462395550475739	0.643797689574223	NA	filtered	filtered
1445	inlysate	Calmidazolium_vs_DMSO	ATP4A	0	NA	NA	NA	NA	NA	filtered	filtered
1446	inlysate	Calmidazolium_vs_DMSO	ATP4B	0	NA	NA	NA	NA	NA	filtered	filtered
1447	inlysate	Calmidazolium_vs_DMSO	ATP5F1A	826.878342742261	-0.13851087871405	0.0756525577615925	-1.83088163589321	0.067118211907539	0.298534283310475	non-DEG	non-sig
1448	inlysate	Calmidazolium_vs_DMSO	ATP5F1B	1444.42794983753	-0.179362381486102	0.0593106795647649	-3.0241161086385	0.00249360717215685	0.0335834735370775	DEG	non-sig
1449	inlysate	Calmidazolium_vs_DMSO	ATP5F1C	457.819540884024	-0.250840031045375	0.100900501161276	-2.48601372796394	0.012918298219548	0.106037697885457	non-DEG	non-sig
1450	inlysate	Calmidazolium_vs_DMSO	ATP5F1D	513.553790876113	-0.206011373874117	0.0884251341421066	-2.32978299521762	0.0198176233657681	0.141011092036736	non-DEG	non-sig
1451	inlysate	Calmidazolium_vs_DMSO	ATP5F1E	1058.96508641157	-0.0601947726420994	0.0748376709798497	-0.80433786693211	0.421201874095257	0.730809790728782	non-DEG	non-sig
1452	inlysate	Calmidazolium_vs_DMSO	ATP5IF1	10.6624529979686	1.25206907655682	0.719488921257818	1.74022009173948	0.0818203789771824	NA	filtered	filtered
1453	inlysate	Calmidazolium_vs_DMSO	ATP5MC1	372.924474219485	-0.287954749096789	0.0993796209814289	-2.89752311644053	0.00376122018750817	0.0446678241417194	DEG	non-sig
1454	inlysate	Calmidazolium_vs_DMSO	ATP5MC2	558.334398223596	-0.216758883039417	0.0915189618938451	-2.36845871668475	0.017862373741056	0.132055385560258	non-DEG	non-sig
1455	inlysate	Calmidazolium_vs_DMSO	ATP5MC3	795.958174619327	-0.292725261904383	0.0821795306002104	-3.56202158574551	0.000368010117778948	0.00749979240025374	DEG	non-sig
1456	inlysate	Calmidazolium_vs_DMSO	ATP5MD	879.937318817156	-0.24450677067709	0.0762671318319175	-3.20592586615096	0.00134628668033811	0.0210359911000887	DEG	non-sig
1457	inlysate	Calmidazolium_vs_DMSO	ATP5ME	1268.75607061117	-0.167757183295776	0.0679996438295213	-2.46703032322275	0.0136238819814917	0.110297455493994	non-DEG	non-sig
1458	inlysate	Calmidazolium_vs_DMSO	ATP5MF	269.357216033948	-0.277948894454618	0.119986672299201	-2.31649806706463	0.0205310898537639	0.143794070566138	non-DEG	non-sig
1459	inlysate	Calmidazolium_vs_DMSO	ATP5MF-PTCD1	0	NA	NA	NA	NA	NA	filtered	filtered
1460	inlysate	Calmidazolium_vs_DMSO	ATP5MG	639.864992390459	-0.185196788777487	0.104810213263512	-1.76697273110081	0.0772327952035321	0.323450559987448	non-DEG	non-sig
1461	inlysate	Calmidazolium_vs_DMSO	ATP5MGL	3.12086836034747	-0.539386225644953	1.01764885452675	-0.530031772006258	0.596089902317204	NA	filtered	filtered
1462	inlysate	Calmidazolium_vs_DMSO	ATP5MPL	578.40942813096	-0.219156413912731	0.0864650801952282	-2.5346233811141	0.0112568277878915	0.0966781385006826	DEG	non-sig
1463	inlysate	Calmidazolium_vs_DMSO	ATP5PB	362.101669706878	-0.0422120771977487	0.126848820946264	-0.332774691028707	0.739304364074195	0.902874987811501	non-DEG	non-sig
1464	inlysate	Calmidazolium_vs_DMSO	ATP5PD	561.803862236342	-0.146699911829738	0.0992858713212582	-1.47755073181624	0.139528069824403	0.435580300935953	non-DEG	non-sig
1465	inlysate	Calmidazolium_vs_DMSO	ATP5PF	584.617103252411	-0.267531093053346	0.0906688028020664	-2.95064106710857	0.00317115197005336	0.0397799570660112	DEG	non-sig
1466	inlysate	Calmidazolium_vs_DMSO	ATP5PO	480.109612780976	-0.123291748163618	0.0922603246567377	-1.33634635063702	0.181436093138572	0.492939001558473	non-DEG	non-sig
1467	inlysate	Calmidazolium_vs_DMSO	ATP6AP1	243.950023646382	0.11773360675564	0.133984945305147	0.878707727106989	0.379559767900599	0.696468173464819	non-DEG	non-sig
1468	inlysate	Calmidazolium_vs_DMSO	ATP6AP1L	7.77801860749556	-0.719036354829493	0.660336133326794	-1.08889445623241	0.27620043123162	NA	filtered	filtered
1469	inlysate	Calmidazolium_vs_DMSO	ATP6AP2	483.947425686037	0.0740728079500715	0.0914045564117442	0.81038419590814	0.417719398194555	0.728615762788315	non-DEG	non-sig
1470	inlysate	Calmidazolium_vs_DMSO	ATP6V0A1	79.8526715824727	-0.032364503842435	0.214290430512125	-0.151031027214272	0.879951240449846	0.956493574899882	non-DEG	non-sig
1471	inlysate	Calmidazolium_vs_DMSO	ATP6V0A2	47.5401182343398	0.148812507402383	0.313558158431274	0.474593001014196	0.635077095849112	0.855878813631172	non-DEG	non-sig
1472	inlysate	Calmidazolium_vs_DMSO	ATP6V0A4	0	NA	NA	NA	NA	NA	filtered	filtered
1473	inlysate	Calmidazolium_vs_DMSO	ATP6V0B	504.963673329729	0.188648311483942	0.0900497722827829	2.09493379829468	0.0361768778627305	0.206282117983458	non-DEG	non-sig
1474	inlysate	Calmidazolium_vs_DMSO	ATP6V0C	634.544099708655	0.00785193160825839	0.0872178208366018	0.0900266887310632	0.928266006397093	0.974431988953254	non-DEG	non-sig
1475	inlysate	Calmidazolium_vs_DMSO	ATP6V0CP3	0.056075414546247	1.77561987390207	3.10795494040042	0.571314548618683	0.567786441502148	NA	filtered	filtered
1476	inlysate	Calmidazolium_vs_DMSO	ATP6V0D1	295.039649034826	-0.0893981876394085	0.1096033795511	-0.81565174363742	0.414699346122676	0.727483741044951	non-DEG	non-sig
1477	inlysate	Calmidazolium_vs_DMSO	ATP6V0D2	3.6506664921446	1.7108551452302	1.18735019896326	1.44090188953861	0.149612402198427	NA	filtered	filtered
1478	inlysate	Calmidazolium_vs_DMSO	ATP6V0E1	1426.01811793713	-0.16720594008888	0.0615515179541613	-2.71652017117437	0.00659721749806208	0.0675811398752615	DEG	non-sig
1479	inlysate	Calmidazolium_vs_DMSO	ATP6V0E2	35.3950644598797	0.00490772257659371	0.29912499164346	0.0164069292559929	0.986909751747251	0.99673122997634	non-DEG	non-sig
1480	inlysate	Calmidazolium_vs_DMSO	ATP6V0E2-AS1	0.427343680524486	-0.0324177710585705	2.4377387426874	-0.0132982958718672	0.989389807765767	NA	filtered	filtered
1481	inlysate	Calmidazolium_vs_DMSO	ATP6V1A	320.268112153319	0.169320538428066	0.121616814822123	1.39224611889166	0.163847881493573	0.4685340014688	non-DEG	non-sig
1482	inlysate	Calmidazolium_vs_DMSO	ATP6V1B1	0.869788356619625	0.781956744601615	1.67600873479111	0.466558871901748	0.640815518103794	NA	filtered	filtered
1483	inlysate	Calmidazolium_vs_DMSO	ATP6V1B1-AS1	0.469453768179495	0.975653785264081	2.98832589773593	0.326488414802172	0.744054853168258	NA	filtered	filtered
1484	inlysate	Calmidazolium_vs_DMSO	ATP6V1B2	218.13479092457	0.148232456750056	0.144835799698469	1.02345177821132	0.306094288678959	0.636318915447446	non-DEG	non-sig
1485	inlysate	Calmidazolium_vs_DMSO	ATP6V1C1	212.144545399526	0.405336288115778	0.13012405212249	3.11499896832464	0.00183945553228443	0.0268619327512524	DEG	non-sig
1486	inlysate	Calmidazolium_vs_DMSO	ATP6V1C2	0.425261690665759	1.87885034531662	3.07835265559352	0.61034278899224	0.541634757816607	NA	filtered	filtered
1487	inlysate	Calmidazolium_vs_DMSO	ATP6V1D	273.017514989146	0.0618051760999422	0.113927824546113	0.542494130351151	0.587478149909514	0.830387306153755	non-DEG	non-sig
1488	inlysate	Calmidazolium_vs_DMSO	ATP6V1E1	432.421934316773	0.0860975465768753	0.0974253454724987	0.883728419533077	0.376842835027283	0.694067820993421	non-DEG	non-sig
1489	inlysate	Calmidazolium_vs_DMSO	ATP6V1E2	4.98583173825538	-1.36295393311984	0.863161178838745	-1.57902598788501	0.114330096290072	NA	filtered	filtered
1490	inlysate	Calmidazolium_vs_DMSO	ATP6V1F	563.069901065839	-0.0643877806214342	0.0899552134332222	-0.715775975221627	0.474129689340402	0.76590962575325	non-DEG	non-sig
1491	inlysate	Calmidazolium_vs_DMSO	ATP6V1FNB	2.90114519363719	0.615603059963573	1.29749788245917	0.474453999721995	0.635176193486466	NA	filtered	filtered
1492	inlysate	Calmidazolium_vs_DMSO	ATP6V1G1	493.184883669001	0.28622017708675	0.0907116148862194	3.1552759527626	0.00160346366552581	0.0240807166629862	DEG	non-sig
1493	inlysate	Calmidazolium_vs_DMSO	ATP6V1G2	0	NA	NA	NA	NA	NA	filtered	filtered
1494	inlysate	Calmidazolium_vs_DMSO	ATP6V1G2-DDX39B	0	NA	NA	NA	NA	NA	filtered	filtered
1495	inlysate	Calmidazolium_vs_DMSO	ATP6V1G3	0	NA	NA	NA	NA	NA	filtered	filtered
1496	inlysate	Calmidazolium_vs_DMSO	ATP6V1H	219.205431030357	0.118578480770905	0.136623869778155	0.867919207408256	0.385438563249325	0.702277603631227	non-DEG	non-sig
1497	inlysate	Calmidazolium_vs_DMSO	ATP7A	48.5598030190017	0.16402376103665	0.257554497708438	0.6368506956626	0.524222100743264	0.795259325137165	non-DEG	non-sig
1498	inlysate	Calmidazolium_vs_DMSO	ATP7B	3.55207490141649	-0.259260483460297	0.940881150622341	-0.275550725284283	0.782893160340198	NA	filtered	filtered
1499	inlysate	Calmidazolium_vs_DMSO	ATP8A1	1.80937250126169	0.234689630047988	1.28359723446325	0.182837438214119	0.854925572281066	NA	filtered	filtered
1500	inlysate	Calmidazolium_vs_DMSO	ATP8A2	1.22140223431635	0.729343642668732	1.53275434719722	0.475838573873501	0.634189386476774	NA	filtered	filtered
1501	inlysate	Calmidazolium_vs_DMSO	ATP8B1	112.871937036355	0.429283054137757	0.186517189178128	2.30157368352674	0.0213592256483284	0.147590192633257	non-DEG	non-sig
1502	inlysate	Calmidazolium_vs_DMSO	ATP8B2	273.94213072442	-0.0618277202526558	0.116331620060357	-0.531478201890231	0.595087442769439	0.833328724055144	non-DEG	non-sig
1503	inlysate	Calmidazolium_vs_DMSO	ATP8B3	0.235495054668757	0.132353099341109	3.06767520566392	0.0431444303806159	0.965586401931146	NA	filtered	filtered
1504	inlysate	Calmidazolium_vs_DMSO	ATP8B4	5.71034213741292	0.788342648051312	0.784841541824366	1.00446090840045	0.315156504517353	NA	filtered	filtered
1505	inlysate	Calmidazolium_vs_DMSO	ATP8B5P	0.0683259599580766	1.41647817535103	3.09738993201441	0.457313482138755	0.647445740537725	NA	filtered	filtered
1506	inlysate	Calmidazolium_vs_DMSO	ATP9A	104.230614570714	-0.113233471300052	0.173632817406893	-0.652143258349023	0.514308760144777	0.788833631953108	non-DEG	non-sig
1507	inlysate	Calmidazolium_vs_DMSO	ATP9B	23.1966359535289	0.265688421891728	0.375017627241805	0.708469156092272	0.478653959692913	0.769199669391346	non-DEG	non-sig
1508	inlysate	Calmidazolium_vs_DMSO	ATPAF1	82.1931727137966	0.107988190936553	0.196378742310231	0.549897558494177	0.582389638925867	0.82860633399781	non-DEG	non-sig
1509	inlysate	Calmidazolium_vs_DMSO	ATPAF2	36.6740631523027	-0.226189709516891	0.327608224108132	-0.690427446174958	0.489925421775159	0.775528708456755	non-DEG	non-sig
1510	inlysate	Calmidazolium_vs_DMSO	ATPSCKMT	23.2034496459291	-1.01458540533994	0.436344777882388	-2.32519204254899	0.0200616936626703	0.141868646399099	non-DEG	non-sig
1511	inlysate	Calmidazolium_vs_DMSO	ATR	51.9681993441113	-0.179633359837725	0.272490754704872	-0.659227356290608	0.509749782536084	0.787247999902842	non-DEG	non-sig
1512	inlysate	Calmidazolium_vs_DMSO	ATRAID	428.484872419308	-0.106276320114149	0.104353724277597	-1.01842383537206	0.308476579635406	0.638915950710461	non-DEG	non-sig
1513	inlysate	Calmidazolium_vs_DMSO	ATRIP	0.181472007829563	2.5620246342626	3.08961687530738	0.82923700175858	0.406970311025854	NA	filtered	filtered
1514	inlysate	Calmidazolium_vs_DMSO	ATRIP-TREX1	0.457122981407556	1.8381590011373	3.0949383119074	0.593924277606829	0.552562760332317	NA	filtered	filtered
1515	inlysate	Calmidazolium_vs_DMSO	ATRN	74.3982436022346	-0.012508811199842	0.212380341310928	-0.0588981594182904	0.953033224079912	0.982164817143387	non-DEG	non-sig
1516	inlysate	Calmidazolium_vs_DMSO	ATRNL1	0.528748817989018	1.26711929954314	2.46876367684962	0.513260670280159	0.607768991539087	NA	filtered	filtered
1517	inlysate	Calmidazolium_vs_DMSO	ATRX	514.34806452617	0.00018179297923823	0.0918145224949693	0.00198000244730556	0.998420187649195	0.9990845034596	non-DEG	non-sig
1518	inlysate	Calmidazolium_vs_DMSO	ATXN1	139.523271994921	0.479642962666742	0.177442826242427	2.70308455305733	0.00686992681712361	0.0693689997302923	DEG	non-sig
1519	inlysate	Calmidazolium_vs_DMSO	ATXN1-AS1	6.10978935188104	-1.36876266921384	0.791742500152717	-1.72879777067649	0.0838452953023906	NA	filtered	filtered
1520	inlysate	Calmidazolium_vs_DMSO	ATXN10	312.885632732023	-0.0631600200564402	0.115788827839854	-0.545475943014086	0.585426221746959	0.829094785345678	non-DEG	non-sig
1521	inlysate	Calmidazolium_vs_DMSO	ATXN1L	32.5722340963881	-0.189609759322097	0.357341007242423	-0.530612931287407	0.595687032849424	0.833632555261269	non-DEG	non-sig
1522	inlysate	Calmidazolium_vs_DMSO	ATXN2	210.698982771016	0.0795184536753947	0.123650577946341	0.643090028336966	0.520165684476212	0.792194123379187	non-DEG	non-sig
1523	inlysate	Calmidazolium_vs_DMSO	ATXN2-AS	0	NA	NA	NA	NA	NA	filtered	filtered
1524	inlysate	Calmidazolium_vs_DMSO	ATXN2L	115.628786142503	0.242349614724612	0.163552975525138	1.48178052980371	0.138398701378179	0.434032278043284	non-DEG	non-sig
1525	inlysate	Calmidazolium_vs_DMSO	ATXN3	78.6806153866205	-0.0768187482295828	0.204661580939686	-0.375345230291275	0.707403731993882	0.889877601751612	non-DEG	non-sig
1526	inlysate	Calmidazolium_vs_DMSO	ATXN3L	0	NA	NA	NA	NA	NA	filtered	filtered
1527	inlysate	Calmidazolium_vs_DMSO	ATXN7	57.6510238604732	0.548652646500382	0.257597140083717	2.1298864044922	0.0331809928403064	0.194805754842645	non-DEG	non-sig
1528	inlysate	Calmidazolium_vs_DMSO	ATXN7L1	29.2286141853828	0.125075340465318	0.345444349592169	0.362070882366382	0.717299062041205	0.894549158179366	non-DEG	non-sig
1529	inlysate	Calmidazolium_vs_DMSO	ATXN7L2	5.8574601545227	1.0605167206439	0.723721059051888	1.46536667322246	0.142820904912373	NA	filtered	filtered
1530	inlysate	Calmidazolium_vs_DMSO	ATXN7L3	70.0361363435556	0.589544432575015	0.217346267877095	2.71246632543233	0.00667845666529959	0.0679956752004672	DEG	non-sig
1531	inlysate	Calmidazolium_vs_DMSO	ATXN7L3B	85.0190424232579	-0.404440291804408	0.216780565984421	-1.86566673985652	0.0620880057958053	0.285008792897058	non-DEG	non-sig
1532	inlysate	Calmidazolium_vs_DMSO	ATXN8OS	0	NA	NA	NA	NA	NA	filtered	filtered
1533	inlysate	Calmidazolium_vs_DMSO	AUH	41.2294437875375	0.0659116570751508	0.277671818050667	0.23737251240644	0.812367812325698	0.931719110780398	non-DEG	non-sig
1534	inlysate	Calmidazolium_vs_DMSO	AUNIP	3.0808461254237	-1.11177602834667	1.10921398030462	-1.00230978700913	0.316193997131489	NA	filtered	filtered
1535	inlysate	Calmidazolium_vs_DMSO	AUP1	301.87217249684	-0.194733658320802	0.119727134215665	-1.62647890636075	0.103847817049237	0.378326366247285	non-DEG	non-sig
1536	inlysate	Calmidazolium_vs_DMSO	AURKA	110.775675290256	-0.246009817360611	0.215419879740156	-1.14200146085567	0.253453412454519	0.58177894332432	non-DEG	non-sig
1537	inlysate	Calmidazolium_vs_DMSO	AURKAIP1	481.132199899445	-0.259962231739571	0.100603375406633	-2.58403091038266	0.00976530420392859	0.0887891505311045	DEG	non-sig
1538	inlysate	Calmidazolium_vs_DMSO	AURKAP1	1.3548784151601	-0.461914068345041	1.46623660024007	-0.315033786681775	0.752736000942148	NA	filtered	filtered
1539	inlysate	Calmidazolium_vs_DMSO	AURKB	62.2482113937044	-0.309552689101957	0.238086835886421	-1.30016717618789	0.193543677901356	0.511403579046233	non-DEG	non-sig
1540	inlysate	Calmidazolium_vs_DMSO	AURKC	2.39855703993186	0.827336858117142	1.09906032210798	0.752767470060536	0.451589657810657	NA	filtered	filtered
1541	inlysate	Calmidazolium_vs_DMSO	AUTS2	100.06391118768	0.350209042990935	0.188680729297272	1.85609332916649	0.0634402564247792	0.288670405932861	non-DEG	non-sig
1542	inlysate	Calmidazolium_vs_DMSO	AVEN	77.99656195756	-0.0116387280581982	0.206505127847829	-0.0563604796621546	0.955054639547203	0.982670926506846	non-DEG	non-sig
1543	inlysate	Calmidazolium_vs_DMSO	AVIL	2.64756255242748	1.2083990996842	1.11282360962814	1.08588557003027	0.277529621815749	NA	filtered	filtered
1544	inlysate	Calmidazolium_vs_DMSO	AVL9	66.1182122004625	0.46316442914557	0.228647217792036	2.02567270933005	0.0427983351137584	0.227630954413939	non-DEG	non-sig
1545	inlysate	Calmidazolium_vs_DMSO	AVP	0	NA	NA	NA	NA	NA	filtered	filtered
1546	inlysate	Calmidazolium_vs_DMSO	AVPI1	99.6243572311925	1.1200110575331	0.195645355952975	5.72470045137336	1.03616400816157e-08	7.63509261969046e-07	DEG	sig
1547	inlysate	Calmidazolium_vs_DMSO	AVPR1A	0	NA	NA	NA	NA	NA	filtered	filtered
1548	inlysate	Calmidazolium_vs_DMSO	AVPR1B	0	NA	NA	NA	NA	NA	filtered	filtered
1549	inlysate	Calmidazolium_vs_DMSO	AVPR2	0	NA	NA	NA	NA	NA	filtered	filtered
1550	inlysate	Calmidazolium_vs_DMSO	AWAT1	0	NA	NA	NA	NA	NA	filtered	filtered
1551	inlysate	Calmidazolium_vs_DMSO	AWAT2	0.0654651684874037	2.66724344065641	3.10805584752236	0.858171014778466	0.390798038673725	NA	filtered	filtered
1552	inlysate	Calmidazolium_vs_DMSO	AXDND1	0.317789747974414	1.14294734519955	3.05047039846554	0.374679048114836	0.707899176202114	NA	filtered	filtered
1553	inlysate	Calmidazolium_vs_DMSO	AXIN1	57.7555082676517	0.889262169379703	0.248380490353183	3.58024162089069	0.00034327663650411	0.00709887506308456	DEG	non-sig
1554	inlysate	Calmidazolium_vs_DMSO	AXIN2	15.0720265682236	0.0816658993575038	0.496269314180903	0.164559639340776	0.869290601167813	0.953627542732073	non-DEG	non-sig
1555	inlysate	Calmidazolium_vs_DMSO	AXL	537.890013656386	-0.269084699236478	0.0950543398997415	-2.83085127433734	0.004642430234393	0.0517490304493799	DEG	non-sig
1556	inlysate	Calmidazolium_vs_DMSO	AZGP1	0	NA	NA	NA	NA	NA	filtered	filtered
1557	inlysate	Calmidazolium_vs_DMSO	AZGP1P1	0	NA	NA	NA	NA	NA	filtered	filtered
1558	inlysate	Calmidazolium_vs_DMSO	AZI2	161.156743091016	0.060762404115771	0.151582511079496	0.400853658400637	0.688527870393725	0.882724110792551	non-DEG	non-sig
1559	inlysate	Calmidazolium_vs_DMSO	AZIN1	231.368898961255	0.430264242770039	0.123560127656316	3.48222562513713	0.000497264519052073	0.009582774549016	DEG	non-sig
1560	inlysate	Calmidazolium_vs_DMSO	AZIN1-AS1	1.59052787974893	-1.95528071108587	1.44578511318875	-1.35240063910563	0.176247185095785	NA	filtered	filtered
1561	inlysate	Calmidazolium_vs_DMSO	AZIN2	8.45906042992459	0.839903516737542	0.739495698394148	1.13577877269798	0.256049163177393	NA	filtered	filtered
1562	inlysate	Calmidazolium_vs_DMSO	AZU1	0	NA	NA	NA	NA	NA	filtered	filtered
1563	inlysate	Calmidazolium_vs_DMSO	B2M	400.552709658317	-0.200033106596813	0.121583806845422	-1.64522819104627	0.0999227619819842	0.372370507468387	non-DEG	non-sig
1564	inlysate	Calmidazolium_vs_DMSO	B3GALNT1	33.9718983253229	-0.18074132229294	0.313063769903353	-0.577330690002031	0.563716085405031	0.819513168870547	non-DEG	non-sig
1565	inlysate	Calmidazolium_vs_DMSO	B3GALNT2	0.45729613996136	-0.0386500093848405	2.37043828589678	-0.0163050055404494	0.986991064229237	NA	filtered	filtered
1566	inlysate	Calmidazolium_vs_DMSO	B3GALT1	0	NA	NA	NA	NA	NA	filtered	filtered
1567	inlysate	Calmidazolium_vs_DMSO	B3GALT1-AS1	0.232760362824762	1.10416055169875	3.09267574250764	0.35702435160676	0.721073575570052	NA	filtered	filtered
1568	inlysate	Calmidazolium_vs_DMSO	B3GALT2	0.627266206357506	-1.50222815767198	2.10900948538028	-0.71229084937051	0.476284689285641	NA	filtered	filtered
1569	inlysate	Calmidazolium_vs_DMSO	B3GALT4	0.0616721127881314	1.21879862548078	3.1036048212139	0.392704192605321	0.694537973693779	NA	filtered	filtered
1570	inlysate	Calmidazolium_vs_DMSO	B3GALT5	0.673386956504738	-0.326896774822436	2.042283678019	-0.160064333050697	0.872830396971442	NA	filtered	filtered
1571	inlysate	Calmidazolium_vs_DMSO	B3GALT5-AS1	1.75463110319325	-1.3898827228405	1.3961366779939	-0.99552052800275	0.319483165320494	NA	filtered	filtered
1572	inlysate	Calmidazolium_vs_DMSO	B3GALT6	111.705678228353	-0.525784036761376	0.171543810702869	-3.06501315673865	0.00217660421893586	0.0304197209060988	DEG	non-sig
1573	inlysate	Calmidazolium_vs_DMSO	B3GAT1	0	NA	NA	NA	NA	NA	filtered	filtered
1574	inlysate	Calmidazolium_vs_DMSO	B3GAT2	0.49437259155374	-0.241230410426979	2.71910114477107	-0.0887169684330697	0.929306846851483	NA	filtered	filtered
1575	inlysate	Calmidazolium_vs_DMSO	B3GAT3	59.3604094661199	0.208652620462815	0.229316401331923	0.90988965137649	0.362880707930443	0.686603102180256	non-DEG	non-sig
1576	inlysate	Calmidazolium_vs_DMSO	B3GLCT	47.4630017776671	-0.0902927720174196	0.257578648515004	-0.350544474621544	0.725930118909067	0.898536393332438	non-DEG	non-sig
1577	inlysate	Calmidazolium_vs_DMSO	B3GNT10	3.48054637989107	-1.37543718898127	0.980380088924581	-1.40296320225153	0.160627812261928	NA	filtered	filtered
1578	inlysate	Calmidazolium_vs_DMSO	B3GNT2	51.8948640736536	0.16357391321984	0.268971297768355	0.608146350844891	0.54309041296394	0.805042509589622	non-DEG	non-sig
1579	inlysate	Calmidazolium_vs_DMSO	B3GNT3	0	NA	NA	NA	NA	NA	filtered	filtered
1580	inlysate	Calmidazolium_vs_DMSO	B3GNT4	0.22529687696398	2.49893049072441	3.09672730149268	0.806958523445019	0.419690379584531	NA	filtered	filtered
1581	inlysate	Calmidazolium_vs_DMSO	B3GNT5	19.6455676286796	0.617566250923576	0.397333932649071	1.55427513277356	0.120118802525685	0.405891576437526	non-DEG	non-sig
1582	inlysate	Calmidazolium_vs_DMSO	B3GNT6	0	NA	NA	NA	NA	NA	filtered	filtered
1583	inlysate	Calmidazolium_vs_DMSO	B3GNT7	0.162261510476446	1.17015871848826	3.06962554382084	0.381205688375831	0.703050628526593	NA	filtered	filtered
1584	inlysate	Calmidazolium_vs_DMSO	B3GNT8	4.89602580890383	0.636352244856557	0.750048226797976	0.848415104683605	0.396206833558934	NA	filtered	filtered
1585	inlysate	Calmidazolium_vs_DMSO	B3GNT9	147.192837778041	-0.294948456659963	0.156856825622399	-1.88036736998612	0.0600580274074831	0.280001392743843	non-DEG	non-sig
1586	inlysate	Calmidazolium_vs_DMSO	B3GNTL1	4.01381699925627	-0.214368478211653	1.05992548481136	-0.202248630949566	0.839722356584553	NA	filtered	filtered
1587	inlysate	Calmidazolium_vs_DMSO	B4GALNT1	15.2411326705182	-0.0692069368990608	0.503599431355994	-0.13742457316267	0.890695208736342	0.960365451802325	non-DEG	non-sig
1588	inlysate	Calmidazolium_vs_DMSO	B4GALNT2	0	NA	NA	NA	NA	NA	filtered	filtered
1589	inlysate	Calmidazolium_vs_DMSO	B4GALNT3	0	NA	NA	NA	NA	NA	filtered	filtered
1590	inlysate	Calmidazolium_vs_DMSO	B4GALNT4	3.15220930956104	-0.0241514328443034	1.06082370711839	-0.0227666790271006	0.981836387416088	NA	filtered	filtered
1591	inlysate	Calmidazolium_vs_DMSO	B4GALT1	443.413155551294	-0.0206376728749511	0.0984065755816173	-0.209718433478405	0.833887437625471	0.939821914863933	non-DEG	non-sig
1592	inlysate	Calmidazolium_vs_DMSO	B4GALT1-AS1	5.66003759306819	-0.281227359621014	0.831941694864122	-0.338037342468988	0.735335047227374	NA	filtered	filtered
1593	inlysate	Calmidazolium_vs_DMSO	B4GALT2	170.665997942244	-0.228226466427106	0.151745352298628	-1.50400959877814	0.132578895227929	0.425158046714013	non-DEG	non-sig
1594	inlysate	Calmidazolium_vs_DMSO	B4GALT3	62.5127163480216	0.25732990868493	0.245163229308483	1.04962685232514	0.293889706333809	0.625319955134232	non-DEG	non-sig
1595	inlysate	Calmidazolium_vs_DMSO	B4GALT4	72.6323049853779	0.108827072116853	0.204891485798276	0.531144921385348	0.595318357185509	0.833328724055144	non-DEG	non-sig
1596	inlysate	Calmidazolium_vs_DMSO	B4GALT4-AS1	0	NA	NA	NA	NA	NA	filtered	filtered
1597	inlysate	Calmidazolium_vs_DMSO	B4GALT5	130.191939864879	0.273058103907279	0.162582476102373	1.67950513765913	0.0930536384208519	0.35958073277473	non-DEG	non-sig
1598	inlysate	Calmidazolium_vs_DMSO	B4GALT6	27.6441772873489	-0.578071748509875	0.389157290702838	-1.48544499183312	0.137425984827495	0.433120140880296	non-DEG	non-sig
1599	inlysate	Calmidazolium_vs_DMSO	B4GALT7	69.0298154705469	-0.0807930267199373	0.216486799038803	-0.373200708212494	0.708999069115274	0.890854195379524	non-DEG	non-sig
1600	inlysate	Calmidazolium_vs_DMSO	B4GAT1	64.509187504441	-0.26710502597654	0.232871847838964	-1.1470043650843	0.251379816863011	0.580467253510152	non-DEG	non-sig
1601	inlysate	Calmidazolium_vs_DMSO	B9D1	35.5848576932047	0.152667632278464	0.326306949006183	0.46786509678521	0.639881064889967	0.858116807252951	non-DEG	non-sig
1602	inlysate	Calmidazolium_vs_DMSO	B9D2	23.6791337121209	0.464736872731063	0.383866493525517	1.21067319125151	0.226020680931156	0.553019875080688	non-DEG	non-sig
1603	inlysate	Calmidazolium_vs_DMSO	BAALC	506.051501898524	-0.0614695623770117	0.0900092469062062	-0.682924971487272	0.494654253713503	0.778490640508865	non-DEG	non-sig
1604	inlysate	Calmidazolium_vs_DMSO	BAALC-AS1	0.226929529127607	1.5649457842739	3.06246174216659	0.511009088775344	0.609344692589223	NA	filtered	filtered
1605	inlysate	Calmidazolium_vs_DMSO	BAALC-AS2	0.574886801709322	1.32192349924884	2.80750772916923	0.470853022242618	0.637745697495527	NA	filtered	filtered
1606	inlysate	Calmidazolium_vs_DMSO	BAAT	0	NA	NA	NA	NA	NA	filtered	filtered
1607	inlysate	Calmidazolium_vs_DMSO	BABAM1	166.349512617631	-0.176175250707814	0.147384492215231	-1.19534455803219	0.231952437468511	0.561396274848646	non-DEG	non-sig
1608	inlysate	Calmidazolium_vs_DMSO	BABAM2	66.1598222273375	-0.0214683512361033	0.234302227807881	-0.0916267482258278	0.926994598829153	0.973605972656962	non-DEG	non-sig
1609	inlysate	Calmidazolium_vs_DMSO	BABAM2-AS1	1.04308621116268	1.7125782212207	1.83841463572989	0.931551668451975	0.351568270648637	NA	filtered	filtered
1610	inlysate	Calmidazolium_vs_DMSO	BACE1	381.116634049596	0.0635770904188761	0.110225382115584	0.576791744320816	0.5640801471943	0.81980518427038	non-DEG	non-sig
1611	inlysate	Calmidazolium_vs_DMSO	BACE1-AS	2.35318428388866	0.242642742168609	1.27408617577186	0.190444529406822	0.848960806699988	NA	filtered	filtered
1612	inlysate	Calmidazolium_vs_DMSO	BACE2	197.047489690522	0.0114061119788402	0.134437891169343	0.0848429849622723	0.932386219660576	0.975453625377865	non-DEG	non-sig
1613	inlysate	Calmidazolium_vs_DMSO	BACH1	106.560718927701	0.836714367167944	0.193228976809246	4.33017025181448	1.48994102733526e-05	0.00050916454087202	DEG	non-sig
1614	inlysate	Calmidazolium_vs_DMSO	BACH1-IT2	0	NA	NA	NA	NA	NA	filtered	filtered
1615	inlysate	Calmidazolium_vs_DMSO	BACH1-IT3	0	NA	NA	NA	NA	NA	filtered	filtered
1616	inlysate	Calmidazolium_vs_DMSO	BACH2	0.0479900758764033	1.2068492732701	3.10107000148547	0.389171889925733	0.697148996191818	NA	filtered	filtered
1617	inlysate	Calmidazolium_vs_DMSO	BAD	258.49662852706	-0.166515401067031	0.134571586587428	-1.23737413884803	0.215948215201572	0.540421249637437	non-DEG	non-sig
1618	inlysate	Calmidazolium_vs_DMSO	BAG1	235.759017448977	0.209589328149903	0.120177993014322	1.74399091624808	0.0811606738101934	0.332689224712776	non-DEG	non-sig
1619	inlysate	Calmidazolium_vs_DMSO	BAG2	145.088451192045	-0.00617820364207931	0.153540593511529	-0.0402382425440827	0.967903189164734	0.988881012332232	non-DEG	non-sig
1620	inlysate	Calmidazolium_vs_DMSO	BAG3	329.311731049409	0.618152523260261	0.329105395193183	1.87828134174892	0.0603426876282347	0.28093743401338	non-DEG	non-sig
1621	inlysate	Calmidazolium_vs_DMSO	BAG4	68.13869193086	0.0546020339738018	0.208439333717585	0.261956479134511	0.793354995409081	0.922612266629014	non-DEG	non-sig
1622	inlysate	Calmidazolium_vs_DMSO	BAG5	118.972654903334	0.312739794891958	0.156333248138666	2.00046886132988	0.045449659075843	0.235985904255811	non-DEG	non-sig
1623	inlysate	Calmidazolium_vs_DMSO	BAG6	1.23739330359135	-0.244815249427735	1.3964760362102	-0.175309309347063	0.860836597247868	NA	filtered	filtered
1624	inlysate	Calmidazolium_vs_DMSO	BAGE2	0	NA	NA	NA	NA	NA	filtered	filtered
1625	inlysate	Calmidazolium_vs_DMSO	BAGE5	0	NA	NA	NA	NA	NA	filtered	filtered
1626	inlysate	Calmidazolium_vs_DMSO	BAHCC1	28.1559262419162	0.552040659816513	0.375839316610308	1.46882094400172	0.141881361758958	0.438155278396492	non-DEG	non-sig
1627	inlysate	Calmidazolium_vs_DMSO	BAHD1	40.1310556740501	-0.305579448682399	0.277514155952254	-1.10113103107783	0.270839633257106	0.599968190413925	non-DEG	non-sig
1628	inlysate	Calmidazolium_vs_DMSO	BAIAP2	133.76931894483	0.34317581383114	0.166151597382262	2.06543794485227	0.0388815814080917	0.215111920929018	non-DEG	non-sig
1629	inlysate	Calmidazolium_vs_DMSO	BAIAP2-DT	25.3555611820948	-0.131134005777843	0.412859057288858	-0.317624146697827	0.750770055527716	0.907590936377218	non-DEG	non-sig
1630	inlysate	Calmidazolium_vs_DMSO	BAIAP2L1	5.85226542379952	0.360112070925227	0.802748999435593	0.448598592061054	0.653721249631389	NA	filtered	filtered
1631	inlysate	Calmidazolium_vs_DMSO	BAIAP2L2	31.9011771291781	-0.12311283459801	0.354562541063433	-0.347224594647704	0.728422595085192	0.898945178254846	non-DEG	non-sig
1632	inlysate	Calmidazolium_vs_DMSO	BAIAP3	0.225628616556978	3.04752734322085	3.09807982635392	0.983682640226684	0.325271577940732	NA	filtered	filtered
1633	inlysate	Calmidazolium_vs_DMSO	BAK1	12.8539037066049	0.0846927010645024	0.470551736157232	0.179985949592167	0.857163598666997	0.948449633899484	non-DEG	non-sig
1634	inlysate	Calmidazolium_vs_DMSO	BAMBI	17.5481517096472	-0.224775711322945	0.555435381236392	-0.404683819065681	0.685709937617038	0.882068009608579	non-DEG	non-sig
1635	inlysate	Calmidazolium_vs_DMSO	BANCR	0	NA	NA	NA	NA	NA	filtered	filtered
1636	inlysate	Calmidazolium_vs_DMSO	BANF1	98.328168632347	-0.200793454829726	0.197975114133782	-1.01423583316659	0.310470234012423	0.641036299811343	non-DEG	non-sig
1637	inlysate	Calmidazolium_vs_DMSO	BANF2	0	NA	NA	NA	NA	NA	filtered	filtered
1638	inlysate	Calmidazolium_vs_DMSO	BANK1	0.980671071986859	0.00413403003582976	1.62293397497451	0.00254725706626155	0.997967585112328	NA	filtered	filtered
1639	inlysate	Calmidazolium_vs_DMSO	BANP	46.1099702435179	0.922153501144302	0.26751799049815	3.44707097801962	0.000566699677309846	0.010614093274034	DEG	non-sig
1640	inlysate	Calmidazolium_vs_DMSO	BAP1	199.307431449703	0.240923565409466	0.130729255499081	1.84292004486448	0.0653406851768117	0.293732563263747	non-DEG	non-sig
1641	inlysate	Calmidazolium_vs_DMSO	BARD1	35.9096943350592	-0.63931830910688	0.297276319480231	-2.15058606156282	0.0315088864601889	0.1896763225078	non-DEG	non-sig
1642	inlysate	Calmidazolium_vs_DMSO	BARHL1	0	NA	NA	NA	NA	NA	filtered	filtered
1643	inlysate	Calmidazolium_vs_DMSO	BARHL2	0	NA	NA	NA	NA	NA	filtered	filtered
1644	inlysate	Calmidazolium_vs_DMSO	BARX1	0.776203434020827	-0.520558265006992	2.44856225031496	-0.212597521235179	0.831640905017294	NA	filtered	filtered
1645	inlysate	Calmidazolium_vs_DMSO	BARX1-DT	0	NA	NA	NA	NA	NA	filtered	filtered
1646	inlysate	Calmidazolium_vs_DMSO	BARX2	0	NA	NA	NA	NA	NA	filtered	filtered
1647	inlysate	Calmidazolium_vs_DMSO	BASP1	1539.91867098483	0.036082311634774	0.0619984542873994	0.581987277739397	0.560575250325791	0.817787068393092	non-DEG	non-sig
1648	inlysate	Calmidazolium_vs_DMSO	BASP1-AS1	0	NA	NA	NA	NA	NA	filtered	filtered
1649	inlysate	Calmidazolium_vs_DMSO	BASP1P1	0	NA	NA	NA	NA	NA	filtered	filtered
1650	inlysate	Calmidazolium_vs_DMSO	BATF	0	NA	NA	NA	NA	NA	filtered	filtered
1651	inlysate	Calmidazolium_vs_DMSO	BATF2	2.20052294230748	0.683891786042602	1.32764027675776	0.515118287698186	0.606470364165749	NA	filtered	filtered
1652	inlysate	Calmidazolium_vs_DMSO	BATF3	1.48561808602064	-1.8849027144865	1.48950333320525	-1.26545719802479	0.205707482426588	NA	filtered	filtered
1653	inlysate	Calmidazolium_vs_DMSO	BAX	78.5042090061778	-0.0978512390904393	0.206303339642848	-0.474307586391181	0.635280582426672	0.855929195606916	non-DEG	non-sig
1654	inlysate	Calmidazolium_vs_DMSO	BAZ1A	177.707612600182	0.564621392975474	0.154187716204451	3.66190904745481	0.000250342744974272	0.00546781208425329	DEG	non-sig
1655	inlysate	Calmidazolium_vs_DMSO	BAZ1B	390.424301242995	0.0142664145184356	0.105516967319494	0.135204933205087	0.892449846777657	0.961136628853587	non-DEG	non-sig
1656	inlysate	Calmidazolium_vs_DMSO	BAZ2A	131.505142394633	0.272620555696909	0.15371806356888	1.77351021322715	0.0761442010378143	0.320948827659544	non-DEG	non-sig
1657	inlysate	Calmidazolium_vs_DMSO	BAZ2B	94.5908131202011	0.459893952128265	0.20284140811186	2.26725872399115	0.0233744253583892	0.156249402245999	non-DEG	non-sig
1658	inlysate	Calmidazolium_vs_DMSO	BBC3	37.0982352911994	0.67883195258396	0.315129202647397	2.15413851487294	0.0312293109089239	0.188106047183429	non-DEG	non-sig
1659	inlysate	Calmidazolium_vs_DMSO	BBIP1	66.4069430318671	-0.314769493731923	0.227518426502859	-1.3834901136149	0.166514636644999	0.471523509443065	non-DEG	non-sig
1660	inlysate	Calmidazolium_vs_DMSO	BBOF1	20.7782051497975	0.167965281457419	0.409475896468782	0.410195771975616	0.681662342167641	0.87915658368344	non-DEG	non-sig
1661	inlysate	Calmidazolium_vs_DMSO	BBOX1	0.0939559402109763	1.73919893037871	3.08025996627184	0.564627320233535	0.572327278655474	NA	filtered	filtered
1662	inlysate	Calmidazolium_vs_DMSO	BBOX1-AS1	0.0857538178828072	1.33531756868234	3.0990785850213	0.430875672251841	0.666558773367719	NA	filtered	filtered
1663	inlysate	Calmidazolium_vs_DMSO	BBS1	30.911553692469	-0.663332185117921	0.33289304409508	-1.99262855407835	0.0463021360742857	0.23880778292523	non-DEG	non-sig
1664	inlysate	Calmidazolium_vs_DMSO	BBS10	21.6279968958443	-0.38023714577722	0.393149542102676	-0.967156527115874	0.333465790792213	0.661597709338343	non-DEG	non-sig
1665	inlysate	Calmidazolium_vs_DMSO	BBS12	17.7133118533406	0.325140491600166	0.418128353481587	0.777609288853176	0.436799383313867	0.743817526127868	non-DEG	non-sig
1666	inlysate	Calmidazolium_vs_DMSO	BBS2	66.7684521952172	-0.156137002960511	0.220505104333623	-0.70808793035592	0.478890654382363	0.769236235920504	non-DEG	non-sig
1667	inlysate	Calmidazolium_vs_DMSO	BBS4	75.9813010391848	-0.226695275510311	0.220953720994866	-1.02598532620131	0.304898500785675	0.635542580372132	non-DEG	non-sig
1668	inlysate	Calmidazolium_vs_DMSO	BBS5	6.75080729463954	-0.553318743668521	0.675248980067804	-0.819429217964846	0.41254157057875	NA	filtered	filtered
1669	inlysate	Calmidazolium_vs_DMSO	BBS7	46.1457583007866	-0.0994039817098519	0.268922185833256	-0.369638456573779	0.711651893203406	0.891837867095475	non-DEG	non-sig
1670	inlysate	Calmidazolium_vs_DMSO	BBS9	29.5602452120038	-0.0394253899118437	0.342638664364105	-0.115064042713954	0.908394360314061	0.967509374287143	non-DEG	non-sig
1671	inlysate	Calmidazolium_vs_DMSO	BBX	200.695204355076	-0.0352782660019393	0.131204182481161	-0.268880651018917	0.78802152708235	0.920416499740315	non-DEG	non-sig
1672	inlysate	Calmidazolium_vs_DMSO	BCAM	0.346701268003815	0.942018731025655	2.64606396469695	0.356007543125868	0.721834916195386	NA	filtered	filtered
1673	inlysate	Calmidazolium_vs_DMSO	BCAN	1.11929483935468	3.04171609190274	2.01373093729467	1.51048783905019	0.130918990128901	NA	filtered	filtered
1674	inlysate	Calmidazolium_vs_DMSO	BCAP29	0	NA	NA	NA	NA	NA	filtered	filtered
1675	inlysate	Calmidazolium_vs_DMSO	BCAP31	242.816989444686	-0.0705797967444635	0.121593171890246	-0.580458554105085	0.561605428431219	0.818355875940992	non-DEG	non-sig
1676	inlysate	Calmidazolium_vs_DMSO	BCAR1	2.87520858827907	-0.769306164527429	1.0404894460064	-0.739369502958607	0.459682655657616	NA	filtered	filtered
1677	inlysate	Calmidazolium_vs_DMSO	BCAR3	158.793098872941	0.64994010047024	0.147450170359168	4.40786266226127	1.04395704409912e-05	0.000375936789321287	DEG	non-sig
1678	inlysate	Calmidazolium_vs_DMSO	BCAR3-AS1	0	NA	NA	NA	NA	NA	filtered	filtered
1679	inlysate	Calmidazolium_vs_DMSO	BCAR4	0	NA	NA	NA	NA	NA	filtered	filtered
1680	inlysate	Calmidazolium_vs_DMSO	BCAS1	3.37026513089996	-0.178382408153955	1.0127292478252	-0.176140274942217	0.860183740708505	NA	filtered	filtered
1681	inlysate	Calmidazolium_vs_DMSO	BCAS2	74.7861987948519	0.124210791609254	0.204526464000886	0.607309143176288	0.543645771697683	0.8053684854389	non-DEG	non-sig
1682	inlysate	Calmidazolium_vs_DMSO	BCAS3	29.9899388806644	0.243270408168395	0.31907543745751	0.76242286183746	0.445807665768201	0.748298227457859	non-DEG	non-sig
1683	inlysate	Calmidazolium_vs_DMSO	BCAS4	19.1046546809529	0.101548398914668	0.422347538719965	0.240438003314609	0.809990719737326	0.930799126295426	non-DEG	non-sig
1684	inlysate	Calmidazolium_vs_DMSO	BCAT1	269.413921973997	-0.106403406161035	0.120020609228515	-0.886542793316828	0.375325104970538	0.693394245781175	non-DEG	non-sig
1685	inlysate	Calmidazolium_vs_DMSO	BCAT2	65.6589839018743	-0.165528920557962	0.248922196165881	-0.664982565265712	0.506061644489948	0.785478347318169	non-DEG	non-sig
1686	inlysate	Calmidazolium_vs_DMSO	BCCIP	147.466440021817	-0.253919864955513	0.156743315335081	-1.61997252905294	0.105238178133021	0.381590181277846	non-DEG	non-sig
1687	inlysate	Calmidazolium_vs_DMSO	BCDIN3D	17.42785590969	-0.914862545915693	0.483504002451699	-1.89215092590074	0.058470874712936	0.275284385304999	non-DEG	non-sig
1688	inlysate	Calmidazolium_vs_DMSO	BCDIN3D-AS1	0.43777045290704	0.915684007148522	2.85808464025324	0.320383796285119	0.748677407409935	NA	filtered	filtered
1689	inlysate	Calmidazolium_vs_DMSO	BCHE	1.33206001065498	-0.262298264685127	1.5810879010511	-0.165897332153862	0.868237747035966	NA	filtered	filtered
1690	inlysate	Calmidazolium_vs_DMSO	BCKDHA	60.6081895805438	0.146012420363614	0.220853392127171	0.661128266843816	0.508530059027349	0.78659806973561	non-DEG	non-sig
1691	inlysate	Calmidazolium_vs_DMSO	BCKDHB	37.3306174389679	-0.0105181414737706	0.294418677573544	-0.0357251162203977	0.971501543484103	0.98982618470589	non-DEG	non-sig
1692	inlysate	Calmidazolium_vs_DMSO	BCKDK	145.396645700844	-0.552146918615576	0.156203808360742	-3.53478525530203	0.000408106676041279	0.00815158603218038	DEG	non-sig
1693	inlysate	Calmidazolium_vs_DMSO	BCL10	115.162228807066	0.471400027951194	0.198599819168971	2.37361760913851	0.0176147822975972	0.130899199514763	non-DEG	non-sig
1694	inlysate	Calmidazolium_vs_DMSO	BCL11A	3.86490947593131	-0.861140889555351	0.908315168195514	-0.948063975708034	0.343096886214839	NA	filtered	filtered
1695	inlysate	Calmidazolium_vs_DMSO	BCL11B	8.70316800997918	0.860602831972527	0.649753121150775	1.3245074228321	0.185334579487654	NA	filtered	filtered
1696	inlysate	Calmidazolium_vs_DMSO	BCL2	6.9320872511478	0.121338887287608	0.69718904329557	0.174040152315141	0.861833906750949	NA	filtered	filtered
1697	inlysate	Calmidazolium_vs_DMSO	BCL2A1	1.94831245671022	0.19355216551523	1.48682993145065	0.130177743547567	0.896425802804167	NA	filtered	filtered
1698	inlysate	Calmidazolium_vs_DMSO	BCL2L1	72.2981014531048	-0.0492492324072763	0.222010239162016	-0.221833157755105	0.824443766310791	0.936588254197707	non-DEG	non-sig
1699	inlysate	Calmidazolium_vs_DMSO	BCL2L1-AS1	0	NA	NA	NA	NA	NA	filtered	filtered
1700	inlysate	Calmidazolium_vs_DMSO	BCL2L10	0.824160385437013	1.00486954220242	1.81447924745089	0.55380602650272	0.579711603467501	NA	filtered	filtered
1701	inlysate	Calmidazolium_vs_DMSO	BCL2L11	6.46998186581408	-0.428080998578793	0.830884750947476	-0.515211042314404	0.606405553589624	NA	filtered	filtered
1702	inlysate	Calmidazolium_vs_DMSO	BCL2L12	62.054502213007	-0.0187958454707169	0.246969644644228	-0.0761058934906485	0.939334851414737	0.977149454373865	non-DEG	non-sig
1703	inlysate	Calmidazolium_vs_DMSO	BCL2L13	125.855235215386	0.0268580818899554	0.170816278317913	0.157233737641612	0.87506064018775	0.955207980439627	non-DEG	non-sig
1704	inlysate	Calmidazolium_vs_DMSO	BCL2L14	0	NA	NA	NA	NA	NA	filtered	filtered
1705	inlysate	Calmidazolium_vs_DMSO	BCL2L15	0.129998072746208	0.53277893792849	3.08224792561988	0.172854017841975	0.862766175939359	NA	filtered	filtered
1706	inlysate	Calmidazolium_vs_DMSO	BCL2L2	82.7225991447495	0.0552403225760296	0.194894082849388	0.283437658898647	0.776841363819221	0.916858124571735	non-DEG	non-sig
1707	inlysate	Calmidazolium_vs_DMSO	BCL2L2-PABPN1	0	NA	NA	NA	NA	NA	filtered	filtered
1708	inlysate	Calmidazolium_vs_DMSO	BCL3	42.2662438999586	0.204354900319835	0.30926250555037	0.660781364220539	0.508752535671602	0.78659806973561	non-DEG	non-sig
1709	inlysate	Calmidazolium_vs_DMSO	BCL6	137.097796665839	0.998038375285224	0.193664424232596	5.15344198729321	2.55748216877156e-07	1.36675656115148e-05	DEG	non-sig
1710	inlysate	Calmidazolium_vs_DMSO	BCL6B	0.22937312639842	1.68215643636065	3.07861685934456	0.546400059901828	0.584790968942332	NA	filtered	filtered
1711	inlysate	Calmidazolium_vs_DMSO	BCL7A	10.5606476632941	0.38618139930167	0.54429655507639	0.709505499713241	0.478010839804936	NA	filtered	filtered
1712	inlysate	Calmidazolium_vs_DMSO	BCL7B	149.490533415484	0.458602850138999	0.163778140504909	2.80014688605683	0.00510793580004044	0.0554205518175014	DEG	non-sig
1713	inlysate	Calmidazolium_vs_DMSO	BCL7C	180.096911987772	-0.328572469368364	0.153374444336614	-2.14228955018895	0.0321701892110991	0.192075496190352	non-DEG	non-sig
1714	inlysate	Calmidazolium_vs_DMSO	BCL9	9.32936355527634	-0.423780840883231	0.603821520556119	-0.701831296925173	0.482784378468487	NA	filtered	filtered
1715	inlysate	Calmidazolium_vs_DMSO	BCL9L	164.09818860454	-0.112513679926667	0.146250656066297	-0.769320856076458	0.441702859060144	0.745972201206465	non-DEG	non-sig
1716	inlysate	Calmidazolium_vs_DMSO	BCLAF1	305.999672073773	0.00704430865989969	0.110425247614358	0.0637925548014235	0.949135406593269	0.981093607605641	non-DEG	non-sig
1717	inlysate	Calmidazolium_vs_DMSO	BCLAF3	28.7188909093503	0.14152200146271	0.36565589548953	0.387036017218439	0.698729543953987	0.886436108970053	non-DEG	non-sig
1718	inlysate	Calmidazolium_vs_DMSO	BCO1	0	NA	NA	NA	NA	NA	filtered	filtered
1719	inlysate	Calmidazolium_vs_DMSO	BCO2	1.21372611341221	2.41274271184194	1.84606199566822	1.30696732693888	0.191223808280416	NA	filtered	filtered
1720	inlysate	Calmidazolium_vs_DMSO	BCOR	25.4250539257101	0.027960065794563	0.392452079453769	0.0712445347046678	0.943203137874925	0.978356589534315	non-DEG	non-sig
1721	inlysate	Calmidazolium_vs_DMSO	BCORL1	34.0356526632729	0.110583204144809	0.292459614733666	0.378114442383827	0.705345579927601	0.8895813142128	non-DEG	non-sig
1722	inlysate	Calmidazolium_vs_DMSO	BCORP1	0	NA	NA	NA	NA	NA	filtered	filtered
1723	inlysate	Calmidazolium_vs_DMSO	BCR	40.1555735715567	0.121178048827368	0.336933942815373	0.359649276694478	0.719109428443991	0.895060846438468	non-DEG	non-sig
1724	inlysate	Calmidazolium_vs_DMSO	BCRP2	0	NA	NA	NA	NA	NA	filtered	filtered
1725	inlysate	Calmidazolium_vs_DMSO	BCRP3	0.0735032724709776	1.38057443542101	3.09934632885042	0.44544051839895	0.656001436306294	NA	filtered	filtered
1726	inlysate	Calmidazolium_vs_DMSO	BCS1L	61.3966016789671	0.025054159827497	0.228524685259818	0.109634369691887	0.912699351875093	0.968885629615331	non-DEG	non-sig
1727	inlysate	Calmidazolium_vs_DMSO	BCYRN1	6.58607324497083	-0.480894707817623	0.68826535086254	-0.698705386251047	0.484736167143166	NA	filtered	filtered
1728	inlysate	Calmidazolium_vs_DMSO	BDH1	0.134122868038478	2.68405806822929	3.09298646986263	0.867788493219143	0.385510130435238	NA	filtered	filtered
1729	inlysate	Calmidazolium_vs_DMSO	BDH2	146.216603129382	-0.193488203295805	0.171063283969285	-1.13109136458848	0.258016638518958	0.588622426702991	non-DEG	non-sig
1730	inlysate	Calmidazolium_vs_DMSO	BDKRB1	96.5048323897174	1.95662912564178	0.466335150476819	4.195757329554	2.71961312794621e-05	0.000848569971940234	DEG	sig
1731	inlysate	Calmidazolium_vs_DMSO	BDKRB2	80.1939832848509	1.95784664886053	0.21687532138941	9.02752160235477	1.75603656250114e-19	6.08375839429275e-17	DEG	sig
1732	inlysate	Calmidazolium_vs_DMSO	BDNF	144.688906991636	0.398108433849034	0.148010363607848	2.68973350341749	0.00715090996082457	0.0714103805286881	DEG	non-sig
1733	inlysate	Calmidazolium_vs_DMSO	BDNF-AS	0.658536232135672	-1.63498884483584	2.05652349731072	-0.795025608496031	0.426598605892107	NA	filtered	filtered
1734	inlysate	Calmidazolium_vs_DMSO	BDP1	4.46301881850792	0.054124790673445	0.857017711787796	0.0631548099053135	0.949643229374224	NA	filtered	filtered
1735	inlysate	Calmidazolium_vs_DMSO	BEAN1	4.9685222952816	0.642401907770205	0.784630104471585	0.818732169603454	0.412939238322784	NA	filtered	filtered
1736	inlysate	Calmidazolium_vs_DMSO	BEAN1-AS1	0	NA	NA	NA	NA	NA	filtered	filtered
1737	inlysate	Calmidazolium_vs_DMSO	BECN1	250.355628552925	-0.165312692462218	0.128737965807733	-1.28410210169942	0.199106232787403	0.517951783205424	non-DEG	non-sig
1738	inlysate	Calmidazolium_vs_DMSO	BECN2	0	NA	NA	NA	NA	NA	filtered	filtered
1739	inlysate	Calmidazolium_vs_DMSO	BEGAIN	1.25108268685307	0.624087631585327	1.96497260882412	0.317606275417138	0.750783613353507	NA	filtered	filtered
1740	inlysate	Calmidazolium_vs_DMSO	BEND2	0.101883715837281	1.45514131464764	3.07940776266493	0.472539340937543	0.636541867933174	NA	filtered	filtered
1741	inlysate	Calmidazolium_vs_DMSO	BEND3	10.3627964003179	0.311242995490249	0.713344695687539	0.436315006436356	0.662608195562446	NA	filtered	filtered
1742	inlysate	Calmidazolium_vs_DMSO	BEND3P3	0	NA	NA	NA	NA	NA	filtered	filtered
1743	inlysate	Calmidazolium_vs_DMSO	BEND4	0	NA	NA	NA	NA	NA	filtered	filtered
1744	inlysate	Calmidazolium_vs_DMSO	BEND5	2.09520852133969	-0.205652841518698	1.316096503939	-0.156259697448623	0.875828322821747	NA	filtered	filtered
1745	inlysate	Calmidazolium_vs_DMSO	BEND6	131.960473970065	-0.216869711582528	0.172246277364548	-1.2590676263124	0.20800590649289	0.529502865566569	non-DEG	non-sig
1746	inlysate	Calmidazolium_vs_DMSO	BEND7	24.6135978733664	0.269118750939731	0.345014782055951	0.780020929352785	0.435378556044432	0.742568350933959	non-DEG	non-sig
1747	inlysate	Calmidazolium_vs_DMSO	BEST1	11.7385594308798	-0.221878898975392	0.553899187163759	-0.400576321679624	0.688732081595338	NA	filtered	filtered
1748	inlysate	Calmidazolium_vs_DMSO	BEST2	0.332331940678064	0.751700977681824	3.05325458394072	0.246196626260897	0.805530027055125	NA	filtered	filtered
1749	inlysate	Calmidazolium_vs_DMSO	BEST3	0.131341918110121	1.58984951943159	3.09665440488091	0.51340876686972	0.607665414355171	NA	filtered	filtered
1750	inlysate	Calmidazolium_vs_DMSO	BEST4	1.7429202321941	0.262027122504136	1.44413053145761	0.181442824451376	0.856020007621726	NA	filtered	filtered
1751	inlysate	Calmidazolium_vs_DMSO	BET1	81.1748275548982	0.298989598229209	0.230172184465343	1.29898232023005	0.193949996637576	0.51198518555379	non-DEG	non-sig
1752	inlysate	Calmidazolium_vs_DMSO	BET1-AS1	0	NA	NA	NA	NA	NA	filtered	filtered
1753	inlysate	Calmidazolium_vs_DMSO	BET1L	173.63247290473	0.0765725732228267	0.139119445732663	0.550408843419138	0.582038984433864	0.82860633399781	non-DEG	non-sig
1754	inlysate	Calmidazolium_vs_DMSO	BEX1	0.476379937606782	-0.202836461311442	2.99272448412574	-0.0677765234946764	0.945963532316524	NA	filtered	filtered
1755	inlysate	Calmidazolium_vs_DMSO	BEX2	3.25519301046718	2.03766669900989	0.977936150432892	2.08363981442746	0.0371929425697434	NA	filtered	filtered
1756	inlysate	Calmidazolium_vs_DMSO	BEX3	866.057727546769	-0.24123413994595	0.0751437528232761	-3.21030199959919	0.00132595583113405	0.0208154347428184	DEG	non-sig
1757	inlysate	Calmidazolium_vs_DMSO	BEX4	51.8363535084671	0.358948901192518	0.241067667579642	1.48899644982018	0.136488303601659	0.432040953461207	non-DEG	non-sig
1758	inlysate	Calmidazolium_vs_DMSO	BEX5	0.215416729500596	0.946980520078679	3.07461223337763	0.307999984452794	0.758082344168917	NA	filtered	filtered
1759	inlysate	Calmidazolium_vs_DMSO	BFAR	2.53169079163816	0.793648875945921	1.05689048468605	0.750928206323737	0.452695864038693	NA	filtered	filtered
1760	inlysate	Calmidazolium_vs_DMSO	BFSP1	3.98373288753913	-1.20075786919727	0.933097354406052	-1.28685164900247	0.198146000698631	NA	filtered	filtered
1761	inlysate	Calmidazolium_vs_DMSO	BFSP2	0.234889850527441	1.72538194014325	3.07414151812693	0.561256510140927	0.574622684400395	NA	filtered	filtered
1762	inlysate	Calmidazolium_vs_DMSO	BFSP2-AS1	0	NA	NA	NA	NA	NA	filtered	filtered
1763	inlysate	Calmidazolium_vs_DMSO	BGLAP	0	NA	NA	NA	NA	NA	filtered	filtered
1764	inlysate	Calmidazolium_vs_DMSO	BGLT3	0	NA	NA	NA	NA	NA	filtered	filtered
1765	inlysate	Calmidazolium_vs_DMSO	BGN	1232.421647473	-0.0606106046611232	0.0764653438213345	-0.792654575682589	0.427979102315124	0.736789931624409	non-DEG	non-sig
1766	inlysate	Calmidazolium_vs_DMSO	BHLHA15	0	NA	NA	NA	NA	NA	filtered	filtered
1767	inlysate	Calmidazolium_vs_DMSO	BHLHA9	0	NA	NA	NA	NA	NA	filtered	filtered
1768	inlysate	Calmidazolium_vs_DMSO	BHLHB9	0	NA	NA	NA	NA	NA	filtered	filtered
1769	inlysate	Calmidazolium_vs_DMSO	BHLHE22	0.216209133193779	0.310301850302821	3.0802882460291	0.100737926297268	0.919758503666939	NA	filtered	filtered
1770	inlysate	Calmidazolium_vs_DMSO	BHLHE23	0	NA	NA	NA	NA	NA	filtered	filtered
1771	inlysate	Calmidazolium_vs_DMSO	BHLHE40	112.098846160729	1.84877686223975	0.175404683877943	10.5400655294145	5.64595443903097e-26	3.15138356938579e-23	DEG	sig
1772	inlysate	Calmidazolium_vs_DMSO	BHLHE40-AS1	0.0245010908236592	1.68220344404562	3.10209728155805	0.542279397247246	0.587626046427295	NA	filtered	filtered
1773	inlysate	Calmidazolium_vs_DMSO	BHLHE41	31.5271143368768	-0.0488041203643612	0.336893753927938	-0.144865019892297	0.884817445125995	0.95860512424458	non-DEG	non-sig
1774	inlysate	Calmidazolium_vs_DMSO	BHMG1	0	NA	NA	NA	NA	NA	filtered	filtered
1775	inlysate	Calmidazolium_vs_DMSO	BHMT	0.184883428785394	0.920777189895461	3.06869341652988	0.30005512604667	0.764135107164783	NA	filtered	filtered
1776	inlysate	Calmidazolium_vs_DMSO	BHMT2	53.1711341811255	-0.172847397578748	0.245156482603853	-0.705049263812661	0.48077957893171	0.76966697901628	non-DEG	non-sig
1777	inlysate	Calmidazolium_vs_DMSO	BICC1	394.5007485374	0.0483015558217366	0.0991982399610755	0.486919484062315	0.626315390693686	0.849619510487079	non-DEG	non-sig
1778	inlysate	Calmidazolium_vs_DMSO	BICD1	94.4138316628978	1.07507354289703	0.208364042447681	5.15959246263412	2.47487974230312e-07	1.3345442317587e-05	DEG	sig
1779	inlysate	Calmidazolium_vs_DMSO	BICD2	210.077086483789	-0.0457012475320697	0.125160985838494	-0.365139721662484	0.715007111293895	0.893380978382012	non-DEG	non-sig
1780	inlysate	Calmidazolium_vs_DMSO	BICDL1	0.0122505454118296	1.84760531869917	3.10467014509186	0.59510519068186	0.551773159189176	NA	filtered	filtered
1781	inlysate	Calmidazolium_vs_DMSO	BICDL2	1.38242271476844	1.84884621940424	1.504866494092	1.22857823379196	0.219229980456224	NA	filtered	filtered
1782	inlysate	Calmidazolium_vs_DMSO	BICRA	23.2508403954694	0.627708758195393	0.376497250429592	1.66723331306979	0.095468021044008	0.365153338793694	non-DEG	non-sig
1783	inlysate	Calmidazolium_vs_DMSO	BICRAL	32.2336654228211	0.708858738773854	0.352199101905497	2.01266481072418	0.0441499037331104	0.231983869515999	non-DEG	non-sig
1784	inlysate	Calmidazolium_vs_DMSO	BID	91.4569779379745	0.0557200622742557	0.208575353603777	0.267145956180926	0.789356785010198	0.920622990611639	non-DEG	non-sig
1785	inlysate	Calmidazolium_vs_DMSO	BIK	0.0857538178828072	1.33531756868234	3.0990785850213	0.430875672251841	0.666558773367719	NA	filtered	filtered
1786	inlysate	Calmidazolium_vs_DMSO	BIN1	104.532582187797	-0.042259666064298	0.200570170863286	-0.210697661982366	0.833123199121613	0.939798043447503	non-DEG	non-sig
1787	inlysate	Calmidazolium_vs_DMSO	BIN2	0	NA	NA	NA	NA	NA	filtered	filtered
1788	inlysate	Calmidazolium_vs_DMSO	BIN3	62.4581353274891	0.192875354408835	0.242067553586587	0.796783177055754	0.425576967043022	0.734416451172029	non-DEG	non-sig
1789	inlysate	Calmidazolium_vs_DMSO	BIN3-IT1	0.60166629385515	0.501672357632134	2.53636385904094	0.197791951593976	0.843207843472468	NA	filtered	filtered
1790	inlysate	Calmidazolium_vs_DMSO	BIRC2	342.896406975735	0.0782860846826747	0.106501049719983	0.735073362079598	0.462294816337974	0.757512417311252	non-DEG	non-sig
1791	inlysate	Calmidazolium_vs_DMSO	BIRC3	12.9053606505255	1.60113394484868	0.599836560374837	2.66928368595628	0.00760132181900144	0.0741460973936966	DEG	sig
1792	inlysate	Calmidazolium_vs_DMSO	BIRC5	317.497088506434	-0.347217997965448	0.118028208219752	-2.94182215592883	0.00326287255848357	0.0405774316264487	DEG	non-sig
1793	inlysate	Calmidazolium_vs_DMSO	BIRC6	210.482275476077	0.184999947166892	0.125959985519394	1.46871997804738	0.141908756434974	0.438155278396492	non-DEG	non-sig
1794	inlysate	Calmidazolium_vs_DMSO	BIRC6-AS2	0	NA	NA	NA	NA	NA	filtered	filtered
1795	inlysate	Calmidazolium_vs_DMSO	BIRC7	0.0896331704254513	1.91142613398001	3.08810026058256	0.618965050577545	0.535939382972483	NA	filtered	filtered
1796	inlysate	Calmidazolium_vs_DMSO	BIRC8	0	NA	NA	NA	NA	NA	filtered	filtered
1797	inlysate	Calmidazolium_vs_DMSO	BISPR	0.64645314183592	1.27383235152367	2.94712075596633	0.432229439172063	0.665574664943634	NA	filtered	filtered
1798	inlysate	Calmidazolium_vs_DMSO	BIVM	80.8558309441672	-0.419098565891188	0.203650620868376	-2.05792923244787	0.0395969271299252	0.217631469843741	non-DEG	non-sig
1799	inlysate	Calmidazolium_vs_DMSO	BIVM-ERCC5	0	NA	NA	NA	NA	NA	filtered	filtered
1800	inlysate	Calmidazolium_vs_DMSO	BLACAT1	0	NA	NA	NA	NA	NA	filtered	filtered
1801	inlysate	Calmidazolium_vs_DMSO	BLACE	0	NA	NA	NA	NA	NA	filtered	filtered
1802	inlysate	Calmidazolium_vs_DMSO	BLCAP	208.344089483683	-0.50423135679795	0.159884248907147	-3.15372752628549	0.00161199515060812	0.0241289150159745	DEG	non-sig
1803	inlysate	Calmidazolium_vs_DMSO	BLID	0.133770738752873	1.79369680372377	3.08830450322757	0.580803091744737	0.561373171107474	NA	filtered	filtered
1804	inlysate	Calmidazolium_vs_DMSO	BLK	0	NA	NA	NA	NA	NA	filtered	filtered
1805	inlysate	Calmidazolium_vs_DMSO	BLM	11.4746193270045	-1.00660758418548	0.534506785418136	-1.88324566057291	0.0596670837329397	NA	filtered	filtered
1806	inlysate	Calmidazolium_vs_DMSO	BLMH	44.4869754095104	-0.0513699142709087	0.292781467721742	-0.175454801393817	0.860722283066169	0.94939977576837	non-DEG	non-sig
1807	inlysate	Calmidazolium_vs_DMSO	BLNK	0	NA	NA	NA	NA	NA	filtered	filtered
1808	inlysate	Calmidazolium_vs_DMSO	BLOC1S1	184.852906119656	-0.129877373718039	0.143592967024545	-0.904482833729863	0.365739432803435	0.687694238270373	non-DEG	non-sig
1809	inlysate	Calmidazolium_vs_DMSO	BLOC1S1-RDH5	0	NA	NA	NA	NA	NA	filtered	filtered
1810	inlysate	Calmidazolium_vs_DMSO	BLOC1S2	150.632705625155	0.10653982734502	0.148526717858492	0.717310857474982	0.473182309307106	0.765661706306436	non-DEG	non-sig
1811	inlysate	Calmidazolium_vs_DMSO	BLOC1S3	52.9188769100541	0.141437548574263	0.255796611868762	0.552929718423434	0.580311536683175	0.827590368618385	non-DEG	non-sig
1812	inlysate	Calmidazolium_vs_DMSO	BLOC1S4	60.863190848269	-0.237116748998098	0.292776745241951	-0.809889285442205	0.418003810437081	0.728732306691195	non-DEG	non-sig
1813	inlysate	Calmidazolium_vs_DMSO	BLOC1S5	0	NA	NA	NA	NA	NA	filtered	filtered
1814	inlysate	Calmidazolium_vs_DMSO	BLOC1S5-TXNDC5	0.0654651684874037	2.66724344065641	3.10805584752236	0.858171014778466	0.390798038673725	NA	filtered	filtered
1815	inlysate	Calmidazolium_vs_DMSO	BLOC1S6	245.450224758022	0.11851008929173	0.131719389283303	0.899716358666355	0.368271215509902	0.688778843242791	non-DEG	non-sig
1816	inlysate	Calmidazolium_vs_DMSO	BLVRA	156.768101931832	-0.126677055573093	0.150265718125246	-0.84302033193964	0.399217072767461	0.713308541720556	non-DEG	non-sig
1817	inlysate	Calmidazolium_vs_DMSO	BLVRB	225.036828226346	-0.0846173157598099	0.132037428156559	-0.640858557616542	0.521614583411404	0.793424478909178	non-DEG	non-sig
1818	inlysate	Calmidazolium_vs_DMSO	BLZF1	56.9905192971791	0.102677984810655	0.227379095921228	0.451571787611585	0.65157749813077	0.863653415827033	non-DEG	non-sig
1819	inlysate	Calmidazolium_vs_DMSO	BMERB1	4.72603115317643	-0.360273801302573	0.849625794672033	-0.424038210188338	0.671537947082116	NA	filtered	filtered
1820	inlysate	Calmidazolium_vs_DMSO	BMF	10.235557941028	-0.21862043900862	0.568434275151672	-0.384601085059987	0.700532990090863	NA	filtered	filtered
1821	inlysate	Calmidazolium_vs_DMSO	BMI1	0	NA	NA	NA	NA	NA	filtered	filtered
1822	inlysate	Calmidazolium_vs_DMSO	BMNCR	0	NA	NA	NA	NA	NA	filtered	filtered
1823	inlysate	Calmidazolium_vs_DMSO	BMP1	150.762023961256	-0.100999569851226	0.154384185449664	-0.654209299722327	0.51297697092534	0.788304402517205	non-DEG	non-sig
1824	inlysate	Calmidazolium_vs_DMSO	BMP10	0	NA	NA	NA	NA	NA	filtered	filtered
1825	inlysate	Calmidazolium_vs_DMSO	BMP15	0	NA	NA	NA	NA	NA	filtered	filtered
1826	inlysate	Calmidazolium_vs_DMSO	BMP2	105.011860490935	0.480039859279724	0.214501223984829	2.23793529175235	0.0252252751795684	0.164998919094482	non-DEG	non-sig
1827	inlysate	Calmidazolium_vs_DMSO	BMP2K	98.2299754237932	0.494816407150536	0.185456162109204	2.66810442706761	0.00762805449074502	0.0743301485641369	DEG	non-sig
1828	inlysate	Calmidazolium_vs_DMSO	BMP3	0.299519353805772	-0.170382294081036	3.06956292724199	-0.0555070210709526	0.955734536569895	NA	filtered	filtered
1829	inlysate	Calmidazolium_vs_DMSO	BMP4	4.21858152854302	1.36903847532274	1.0867741973113	1.25972670193106	0.207767969399565	NA	filtered	filtered
1830	inlysate	Calmidazolium_vs_DMSO	BMP5	0	NA	NA	NA	NA	NA	filtered	filtered
1831	inlysate	Calmidazolium_vs_DMSO	BMP6	3.18852735403379	-1.80907550163021	1.08714889363781	-1.66405495348176	0.0961014480024692	NA	filtered	filtered
1832	inlysate	Calmidazolium_vs_DMSO	BMP7	0.291753761529692	2.57985627206054	3.07119182894145	0.840017952558093	0.400898320819696	NA	filtered	filtered
1833	inlysate	Calmidazolium_vs_DMSO	BMP7-AS1	0	NA	NA	NA	NA	NA	filtered	filtered
1834	inlysate	Calmidazolium_vs_DMSO	BMP8A	0	NA	NA	NA	NA	NA	filtered	filtered
1835	inlysate	Calmidazolium_vs_DMSO	BMP8B	0	NA	NA	NA	NA	NA	filtered	filtered
1836	inlysate	Calmidazolium_vs_DMSO	BMP8B-AS1	0	NA	NA	NA	NA	NA	filtered	filtered
1837	inlysate	Calmidazolium_vs_DMSO	BMPER	61.1168940146511	0.0355862963119609	0.23674852105519	0.150312644629637	0.880517957358677	0.956592119115768	non-DEG	non-sig
1838	inlysate	Calmidazolium_vs_DMSO	BMPR1A	65.1394613312887	-0.108059153538658	0.212773064053023	-0.507861058539485	0.611550785924681	0.840941860396616	non-DEG	non-sig
1839	inlysate	Calmidazolium_vs_DMSO	BMPR1B	25.9169223593942	0.324301176104234	0.338515275459433	0.958010463971209	0.338057482076579	0.665451317089223	non-DEG	non-sig
1840	inlysate	Calmidazolium_vs_DMSO	BMPR1B-DT	0.114549383206162	1.54608111447463	3.08811406738744	0.500655442362795	0.616613636041943	NA	filtered	filtered
1841	inlysate	Calmidazolium_vs_DMSO	BMPR2	360.380613812777	0.0506593313431969	0.10144425736174	0.499380967052187	0.61751102496122	0.844789388315002	non-DEG	non-sig
1842	inlysate	Calmidazolium_vs_DMSO	BMS1	125.066042726242	-0.0414844385094502	0.158816542900336	-0.261209806937325	0.793930715747063	0.922612266629014	non-DEG	non-sig
1843	inlysate	Calmidazolium_vs_DMSO	BMS1P1	1.16719342834493	0.517383279969925	1.89339245176289	0.273257284557252	0.784655448149491	NA	filtered	filtered
1844	inlysate	Calmidazolium_vs_DMSO	BMS1P14	20.0177724449637	0.454190920514931	0.38831076181314	1.16965833857959	0.24213849013381	0.571560326213643	non-DEG	non-sig
1845	inlysate	Calmidazolium_vs_DMSO	BMS1P17	0	NA	NA	NA	NA	NA	filtered	filtered
1846	inlysate	Calmidazolium_vs_DMSO	BMS1P18	0	NA	NA	NA	NA	NA	filtered	filtered
1847	inlysate	Calmidazolium_vs_DMSO	BMS1P2	0.23023009601987	1.06584222720139	3.07144290960022	0.347016779595661	0.728578712872836	NA	filtered	filtered
1848	inlysate	Calmidazolium_vs_DMSO	BMS1P2-AGAP9	0.441530083471047	0.632554234798698	3.07570042545268	0.205661848457038	0.837055061960693	NA	filtered	filtered
1849	inlysate	Calmidazolium_vs_DMSO	BMS1P20	31.141830488137	-0.0780583316805262	0.335187264647375	-0.232879765771069	0.815854771081748	0.932843164340312	non-DEG	non-sig
1850	inlysate	Calmidazolium_vs_DMSO	BMS1P21	0.297160848057008	1.71826700504196	3.08207626724845	0.557503077811879	0.577183756798224	NA	filtered	filtered
1851	inlysate	Calmidazolium_vs_DMSO	BMS1P22	0	NA	NA	NA	NA	NA	filtered	filtered
1852	inlysate	Calmidazolium_vs_DMSO	BMS1P4	0.320639833876075	1.50030307832818	3.06911966655426	0.488838247226963	0.624956217688892	NA	filtered	filtered
1853	inlysate	Calmidazolium_vs_DMSO	BMS1P4-AGAP5	0.387343750995194	-0.0638705663477571	3.0712991905944	-0.0207959441214179	0.983408433162878	NA	filtered	filtered
1854	inlysate	Calmidazolium_vs_DMSO	BMT2	43.3417000386853	0.300638144953598	0.296119969091186	1.01525792359184	0.309982895840339	0.640634775755837	non-DEG	non-sig
1855	inlysate	Calmidazolium_vs_DMSO	BMX	0	NA	NA	NA	NA	NA	filtered	filtered
1856	inlysate	Calmidazolium_vs_DMSO	BNC1	29.7080545204573	0.718765806906887	0.349254660509061	2.05799918563503	0.0395902115743113	0.217631469843741	non-DEG	non-sig
1857	inlysate	Calmidazolium_vs_DMSO	BNC2	115.47732702123	0.233228369379963	0.176010125162328	1.32508495840716	0.185142974436762	0.499230129942605	non-DEG	non-sig
1858	inlysate	Calmidazolium_vs_DMSO	BNC2-AS1	4.75736240393941	-0.859104812377144	0.869496009218648	-0.988049172473095	0.323128566639134	NA	filtered	filtered
1859	inlysate	Calmidazolium_vs_DMSO	BNIP1	43.4603561077034	0.582135390614109	0.264663361680699	2.19953146108837	0.0278401546188352	0.175832405335889	non-DEG	non-sig
1860	inlysate	Calmidazolium_vs_DMSO	BNIP2	231.908155589781	0.12010480474416	0.139721805337322	0.859599576846279	0.39000980836293	0.706405001734696	non-DEG	non-sig
1861	inlysate	Calmidazolium_vs_DMSO	BNIP3	167.307540712441	0.0420339399325817	0.140946152014233	0.298226942217884	0.765529959939929	0.912889385455825	non-DEG	non-sig
1862	inlysate	Calmidazolium_vs_DMSO	BNIP3L	407.793070259768	0.153405292349705	0.115012054418948	1.33381925159692	0.182263100099454	0.494517247285772	non-DEG	non-sig
1863	inlysate	Calmidazolium_vs_DMSO	BNIP5	0	NA	NA	NA	NA	NA	filtered	filtered
1864	inlysate	Calmidazolium_vs_DMSO	BNIPL	0.310256129675419	0.23079969896055	3.05658858105694	0.0755089187962422	0.939809801623909	NA	filtered	filtered
1865	inlysate	Calmidazolium_vs_DMSO	BOC	89.7625412893721	0.434583987074768	0.18688517734371	2.32540639793761	0.0200502396999865	0.141868646399099	non-DEG	non-sig
1866	inlysate	Calmidazolium_vs_DMSO	BOD1	221.782502690232	0.179365540029995	0.119311915295833	1.50333300396075	0.132753193419425	0.425209107682769	non-DEG	non-sig
1867	inlysate	Calmidazolium_vs_DMSO	BOD1L1	291.639371417617	0.142811740927199	0.118950661110434	1.2005964455684	0.22990778051089	0.558752653796061	non-DEG	non-sig
1868	inlysate	Calmidazolium_vs_DMSO	BOD1L2	0	NA	NA	NA	NA	NA	filtered	filtered
1869	inlysate	Calmidazolium_vs_DMSO	BOK	67.4671122971147	-0.264536764015437	0.226246339665328	-1.16924218268791	0.242306070263594	0.571560326213643	non-DEG	non-sig
1870	inlysate	Calmidazolium_vs_DMSO	BOK-AS1	0.837834664187191	1.85367848421996	2.44584472761889	0.757888864852256	0.448517516911248	NA	filtered	filtered
1871	inlysate	Calmidazolium_vs_DMSO	BOLA1	30.1707960756787	-0.591086587974328	0.360262708671474	-1.64070988683246	0.100857651621673	0.373641897434716	non-DEG	non-sig
1872	inlysate	Calmidazolium_vs_DMSO	BOLA2	0.0122505454118296	1.84760531869917	3.10467014509186	0.59510519068186	0.551773159189176	NA	filtered	filtered
1873	inlysate	Calmidazolium_vs_DMSO	BOLA2-SMG1P6	0.0616721127881314	1.21879862548078	3.1036048212139	0.392704192605321	0.694537973693779	NA	filtered	filtered
1874	inlysate	Calmidazolium_vs_DMSO	BOLA2B	0.906014131270126	0.398669905848943	1.70707458493545	0.233539828527187	0.815342245748267	NA	filtered	filtered
1875	inlysate	Calmidazolium_vs_DMSO	BOLA3	167.565083303915	-0.314530902587962	0.153421758801784	-2.05010622381357	0.0403540661913922	0.219749215731663	non-DEG	non-sig
1876	inlysate	Calmidazolium_vs_DMSO	BOLA3-AS1	15.5009795092864	-0.0471865228393662	0.456401142405325	-0.103388266275329	0.917654824396418	0.969455019465803	non-DEG	non-sig
1877	inlysate	Calmidazolium_vs_DMSO	BOLL	0	NA	NA	NA	NA	NA	filtered	filtered
1878	inlysate	Calmidazolium_vs_DMSO	BOP1	114.969871506321	-0.500746697288609	0.179428048838067	-2.79079386155801	0.00525789469555398	0.0566803304787884	DEG	non-sig
1879	inlysate	Calmidazolium_vs_DMSO	BORA	19.9445339600135	-0.516265252482495	0.410314027732	-1.25821984526373	0.20831225980271	0.529726393122115	non-DEG	non-sig
1880	inlysate	Calmidazolium_vs_DMSO	BORCS5	0.867923601886359	1.17411925839331	1.9445574643956	0.603797665994018	0.545978171411519	NA	filtered	filtered
1881	inlysate	Calmidazolium_vs_DMSO	BORCS6	24.4687698435087	0.194587930908188	0.364200442247413	0.534288013785547	0.593142283717632	0.832814208364702	non-DEG	non-sig
1882	inlysate	Calmidazolium_vs_DMSO	BORCS7	131.260118854663	-0.332364958026064	0.165693292106049	-2.00590472795568	0.044866413731192	0.233899899260765	non-DEG	non-sig
1883	inlysate	Calmidazolium_vs_DMSO	BORCS7-ASMT	0	NA	NA	NA	NA	NA	filtered	filtered
1884	inlysate	Calmidazolium_vs_DMSO	BORCS8	36.4173738786882	0.451818253345728	0.296789418771155	1.52235297072404	0.127920662022391	0.417821486131001	non-DEG	non-sig
1885	inlysate	Calmidazolium_vs_DMSO	BORCS8-MEF2B	0	NA	NA	NA	NA	NA	filtered	filtered
1886	inlysate	Calmidazolium_vs_DMSO	BPESC1	0	NA	NA	NA	NA	NA	filtered	filtered
1887	inlysate	Calmidazolium_vs_DMSO	BPGM	42.8797350735009	-0.28645516821037	0.317251148002531	-0.902928704951716	0.366563734802474	0.687694238270373	non-DEG	non-sig
1888	inlysate	Calmidazolium_vs_DMSO	BPHL	53.1078091146534	-0.237962160573264	0.241693414091026	-0.984562038929382	0.324839243854015	0.653417170086464	non-DEG	non-sig
1889	inlysate	Calmidazolium_vs_DMSO	BPI	0	NA	NA	NA	NA	NA	filtered	filtered
1890	inlysate	Calmidazolium_vs_DMSO	BPIFA1	0	NA	NA	NA	NA	NA	filtered	filtered
1891	inlysate	Calmidazolium_vs_DMSO	BPIFA2	0	NA	NA	NA	NA	NA	filtered	filtered
1892	inlysate	Calmidazolium_vs_DMSO	BPIFA3	0.961818844491655	1.90658532810819	2.1858549481893	0.872237807768329	0.383078657897908	NA	filtered	filtered
1893	inlysate	Calmidazolium_vs_DMSO	BPIFA4P	0	NA	NA	NA	NA	NA	filtered	filtered
1894	inlysate	Calmidazolium_vs_DMSO	BPIFB1	0	NA	NA	NA	NA	NA	filtered	filtered
1895	inlysate	Calmidazolium_vs_DMSO	BPIFB2	0	NA	NA	NA	NA	NA	filtered	filtered
1896	inlysate	Calmidazolium_vs_DMSO	BPIFB3	0	NA	NA	NA	NA	NA	filtered	filtered
1897	inlysate	Calmidazolium_vs_DMSO	BPIFB4	0	NA	NA	NA	NA	NA	filtered	filtered
1898	inlysate	Calmidazolium_vs_DMSO	BPIFB6	0	NA	NA	NA	NA	NA	filtered	filtered
1899	inlysate	Calmidazolium_vs_DMSO	BPIFC	0	NA	NA	NA	NA	NA	filtered	filtered
1900	inlysate	Calmidazolium_vs_DMSO	BPNT1	32.7772398744329	-0.0131809304029694	0.305528959441669	-0.043141345511262	0.965588861011156	0.987796989573061	non-DEG	non-sig
1901	inlysate	Calmidazolium_vs_DMSO	BPTF	393.781437529272	0.35002036606209	0.123452066591083	2.83527344440075	0.00457864772370885	0.0513985180783272	DEG	non-sig
1902	inlysate	Calmidazolium_vs_DMSO	BPY2	0	NA	NA	NA	NA	NA	filtered	filtered
1903	inlysate	Calmidazolium_vs_DMSO	BPY2B	0	NA	NA	NA	NA	NA	filtered	filtered
1904	inlysate	Calmidazolium_vs_DMSO	BPY2C	0	NA	NA	NA	NA	NA	filtered	filtered
1905	inlysate	Calmidazolium_vs_DMSO	BRAF	41.5313900699059	0.165700640295784	0.273004384326855	0.606952304829649	0.543882565008574	0.805441681317244	non-DEG	non-sig
1906	inlysate	Calmidazolium_vs_DMSO	BRAP	69.3835904268716	0.160373594937084	0.244986012009614	0.654623476750952	0.512710204963532	0.788304402517205	non-DEG	non-sig
1907	inlysate	Calmidazolium_vs_DMSO	BRAT1	92.5971443088524	-0.449067435159705	0.190256800344652	-2.36032264994584	0.0182590465559552	0.134099883587487	non-DEG	non-sig
1908	inlysate	Calmidazolium_vs_DMSO	BRCA1	51.1241881353839	-0.450818801549071	0.246673327771782	-1.82759443682602	0.0676104413432935	0.300434367172078	non-DEG	non-sig
1909	inlysate	Calmidazolium_vs_DMSO	BRCA2	46.0404372418725	-0.332521618585564	0.268250707152172	-1.23959270085701	0.215126081786357	0.539721953916258	non-DEG	non-sig
1910	inlysate	Calmidazolium_vs_DMSO	BRCC3	82.240248040749	-0.155814375215972	0.20936527800392	-0.744222617529993	0.456741807034528	0.754531225042839	non-DEG	non-sig
1911	inlysate	Calmidazolium_vs_DMSO	BRD1	32.0842924465293	0.323303263347101	0.319538147618958	1.01178299291086	0.311641823378619	0.6420893925952	non-DEG	non-sig
1912	inlysate	Calmidazolium_vs_DMSO	BRD2	1.96257300209713	1.40900611164994	1.26892231642034	1.11039587957187	0.266828472995867	NA	filtered	filtered
1913	inlysate	Calmidazolium_vs_DMSO	BRD3	89.3310344494604	0.0361188317478393	0.193995609167204	0.186183759018528	0.852300659705035	0.946232069726183	non-DEG	non-sig
1914	inlysate	Calmidazolium_vs_DMSO	BRD3OS	109.476797492619	-0.298520907273191	0.183027514432725	-1.63101656162696	0.102886824965609	0.377046639077292	non-DEG	non-sig
1915	inlysate	Calmidazolium_vs_DMSO	BRD4	380.715485120923	0.410864750100341	0.0950102810965772	4.32442410819415	1.52930838594229e-05	0.00052084614757838	DEG	non-sig
1916	inlysate	Calmidazolium_vs_DMSO	BRD7	95.7307216166478	-0.0474041755779552	0.184180325114046	-0.257379150289816	0.796886096522765	0.923444529409789	non-DEG	non-sig
1917	inlysate	Calmidazolium_vs_DMSO	BRD7P3	0.0122505454118296	1.84760531869917	3.10467014509186	0.59510519068186	0.551773159189176	NA	filtered	filtered
1918	inlysate	Calmidazolium_vs_DMSO	BRD8	109.348904156378	-0.268808230582612	0.186065234868798	-1.44469884861704	0.148542493465544	0.448587381577458	non-DEG	non-sig
1919	inlysate	Calmidazolium_vs_DMSO	BRD9	97.9457470267752	0.234992173435105	0.201345131141902	1.16711127854137	0.243165433704298	0.572418723623964	non-DEG	non-sig
1920	inlysate	Calmidazolium_vs_DMSO	BRDT	0	NA	NA	NA	NA	NA	filtered	filtered
1921	inlysate	Calmidazolium_vs_DMSO	BRDTP1	0	NA	NA	NA	NA	NA	filtered	filtered
1922	inlysate	Calmidazolium_vs_DMSO	BRF1	55.476203666952	-0.0467642047139409	0.236882723622835	-0.197415007725084	0.843502786249559	0.943054788343963	non-DEG	non-sig
1923	inlysate	Calmidazolium_vs_DMSO	BRF2	42.2137744145607	0.649459846505206	0.2543505870095	2.55340415817853	0.0106675632795172	0.0939325225848456	DEG	non-sig
1924	inlysate	Calmidazolium_vs_DMSO	BRI3	1970.01104183529	-0.0997879246887801	0.0680660643369874	-1.46604516745292	0.142635982245128	0.439590096201473	non-DEG	non-sig
1925	inlysate	Calmidazolium_vs_DMSO	BRI3BP	44.4057365986684	-0.751916108650922	0.296511951968132	-2.53587116357365	0.0112167992416359	0.096651099468882	DEG	non-sig
1926	inlysate	Calmidazolium_vs_DMSO	BRICD5	4.6991813538523	0.375994734973045	0.879032722647522	0.427736903628118	0.66884267890628	NA	filtered	filtered
1927	inlysate	Calmidazolium_vs_DMSO	BRINP1	4.48636931868915	0.694428136735073	0.967147390617976	0.718016864307885	0.472746888539926	NA	filtered	filtered
1928	inlysate	Calmidazolium_vs_DMSO	BRINP2	0.658428664281387	0.813148248204751	2.46242412330956	0.330222661688295	0.741231724828108	NA	filtered	filtered
1929	inlysate	Calmidazolium_vs_DMSO	BRINP3	0	NA	NA	NA	NA	NA	filtered	filtered
1930	inlysate	Calmidazolium_vs_DMSO	BRIP1	16.9532380240909	-0.0937097502668292	0.426844263196264	-0.219540845096801	0.826228766042977	0.936999995890678	non-DEG	non-sig
1931	inlysate	Calmidazolium_vs_DMSO	BRIX1	90.8553007745167	0.3926211871378	0.199066789924729	1.97230882803836	0.0485743624673424	0.245733443962432	non-DEG	non-sig
1932	inlysate	Calmidazolium_vs_DMSO	BRK1	608.179607204936	-0.10105199153974	0.0876228652971682	-1.15326052391722	0.24880346795261	0.578373077862071	non-DEG	non-sig
1933	inlysate	Calmidazolium_vs_DMSO	BRMS1	146.521558946768	-0.149546818301578	0.153724750492584	-0.972821994001499	0.330641779573115	0.659773179616899	non-DEG	non-sig
1934	inlysate	Calmidazolium_vs_DMSO	BRMS1L	31.0302060394081	-0.0570427013579981	0.307241502237345	-0.185660794334785	0.852710775286241	0.946232069726183	non-DEG	non-sig
1935	inlysate	Calmidazolium_vs_DMSO	BROX	175.288884730204	-0.19253393781079	0.134950738820149	-1.42669791580306	0.153666986665251	0.454888690343482	non-DEG	non-sig
1936	inlysate	Calmidazolium_vs_DMSO	BRPF1	57.4006646286217	0.361643268568061	0.255637923263049	1.41466987351455	0.157165311385735	0.458490093929293	non-DEG	non-sig
1937	inlysate	Calmidazolium_vs_DMSO	BRPF3	44.9724811879133	-0.24999571795515	0.309379161107367	-0.808056098737662	0.419058288599445	0.729937348397819	non-DEG	non-sig
1938	inlysate	Calmidazolium_vs_DMSO	BRS3	0	NA	NA	NA	NA	NA	filtered	filtered
1939	inlysate	Calmidazolium_vs_DMSO	BRSK1	2.16510139922484	0.185174845846912	1.11231593749961	0.166476843137903	0.867781705370653	NA	filtered	filtered
1940	inlysate	Calmidazolium_vs_DMSO	BRSK2	1.02747808915442	2.90720108464101	2.08738348319935	1.39274891654557	0.163695730744515	NA	filtered	filtered
1941	inlysate	Calmidazolium_vs_DMSO	BRWD1	113.727695832905	0.125279066100286	0.198608702251681	0.630783367898604	0.528182179790005	0.796793747800328	non-DEG	non-sig
1942	inlysate	Calmidazolium_vs_DMSO	BRWD1-AS1	0	NA	NA	NA	NA	NA	filtered	filtered
1943	inlysate	Calmidazolium_vs_DMSO	BRWD1-AS2	0.151375200121136	1.41922808955595	3.07111021110724	0.46212216169353	0.643993718438019	NA	filtered	filtered
1944	inlysate	Calmidazolium_vs_DMSO	BRWD3	18.8004480019685	0.276100622061593	0.399572250308323	0.690990482568659	0.489571522099024	0.775119190302759	non-DEG	non-sig
1945	inlysate	Calmidazolium_vs_DMSO	BSCL2	0.216199432523222	2.34473119298072	3.08428625504953	0.760218410059046	0.447124042231445	NA	filtered	filtered
1946	inlysate	Calmidazolium_vs_DMSO	BSDC1	71.3736664674735	0.200468331138468	0.221577047701129	0.904734191642747	0.365606222615998	0.687694238270373	non-DEG	non-sig
1947	inlysate	Calmidazolium_vs_DMSO	BSG	741.081295803543	0.0245101651587789	0.0762577029054486	0.321412319345219	0.747897948513832	0.90663833732062	non-DEG	non-sig
1948	inlysate	Calmidazolium_vs_DMSO	BSN	0.179991970471835	0.114041814616014	3.0835653588029	0.0369837513871564	0.970497961391791	NA	filtered	filtered
1949	inlysate	Calmidazolium_vs_DMSO	BSN-DT	0.0122505454118296	1.84760531869917	3.10467014509186	0.59510519068186	0.551773159189176	NA	filtered	filtered
1950	inlysate	Calmidazolium_vs_DMSO	BSND	0	NA	NA	NA	NA	NA	filtered	filtered
1951	inlysate	Calmidazolium_vs_DMSO	BSPH1	0	NA	NA	NA	NA	NA	filtered	filtered
1952	inlysate	Calmidazolium_vs_DMSO	BSPRY	0	NA	NA	NA	NA	NA	filtered	filtered
1953	inlysate	Calmidazolium_vs_DMSO	BST1	59.3955887693074	-0.257481547127719	0.231839406989521	-1.11060302677257	0.26673925936993	0.597265286135433	non-DEG	non-sig
1954	inlysate	Calmidazolium_vs_DMSO	BST2	0.590464624641681	0.949065888202322	2.19676150617941	0.432029551470486	0.665719935282475	NA	filtered	filtered
1955	inlysate	Calmidazolium_vs_DMSO	BSX	0	NA	NA	NA	NA	NA	filtered	filtered
1956	inlysate	Calmidazolium_vs_DMSO	BTAF1	89.5628346078399	0.459567368419091	0.196979587851629	2.33307102239066	0.0196444180448032	0.140395697834523	non-DEG	non-sig
1957	inlysate	Calmidazolium_vs_DMSO	BTBD1	129.72401805042	0.016620157075758	0.168000180988955	0.0989293998251747	0.921194325716733	0.971066980429757	non-DEG	non-sig
1958	inlysate	Calmidazolium_vs_DMSO	BTBD10	71.5814608077609	-0.138023838145892	0.22927181011854	-0.602009632473042	0.547167725571876	0.80784630989282	non-DEG	non-sig
1959	inlysate	Calmidazolium_vs_DMSO	BTBD11	9.69188856873631	-1.00265071002444	0.635449338990322	-1.57786096940091	0.114597553357035	NA	filtered	filtered
1960	inlysate	Calmidazolium_vs_DMSO	BTBD16	0.0234889850527441	1.80124801705559	3.10765672948989	0.579616146134409	0.562173502257777	NA	filtered	filtered
1961	inlysate	Calmidazolium_vs_DMSO	BTBD17	0.056075414546247	1.77561987390207	3.10795494040042	0.571314548618683	0.567786441502148	NA	filtered	filtered
1962	inlysate	Calmidazolium_vs_DMSO	BTBD18	0	NA	NA	NA	NA	NA	filtered	filtered
1963	inlysate	Calmidazolium_vs_DMSO	BTBD19	0.0122505454118296	1.84760531869917	3.10467014509186	0.59510519068186	0.551773159189176	NA	filtered	filtered
1964	inlysate	Calmidazolium_vs_DMSO	BTBD2	54.8296741047159	-0.219382494171149	0.247731827786184	-0.885564427193816	0.375852287633514	0.693394245781175	non-DEG	non-sig
1965	inlysate	Calmidazolium_vs_DMSO	BTBD3	46.8221786540172	0.189642497901669	0.277940391523347	0.682313559617113	0.495040700791419	0.778752097026757	non-DEG	non-sig
1966	inlysate	Calmidazolium_vs_DMSO	BTBD6	175.656455346716	-0.204715402219933	0.146228537407987	-1.39996888328825	0.161522636723285	0.464857614196174	non-DEG	non-sig
1967	inlysate	Calmidazolium_vs_DMSO	BTBD7	1.43963291270565	-0.690463343382609	1.47977669289386	-0.466599688113978	0.640786310184065	NA	filtered	filtered
1968	inlysate	Calmidazolium_vs_DMSO	BTBD8	11.4071970474225	-1.24352273712128	0.565191697955051	-2.20017870329754	0.0277942186656256	NA	filtered	filtered
1969	inlysate	Calmidazolium_vs_DMSO	BTBD9	20.7594938507131	-0.233682788242771	0.384344663160061	-0.60800320816593	0.543185346124022	0.805042509589622	non-DEG	non-sig
1970	inlysate	Calmidazolium_vs_DMSO	BTBD9-AS1	0	NA	NA	NA	NA	NA	filtered	filtered
1971	inlysate	Calmidazolium_vs_DMSO	BTC	0	NA	NA	NA	NA	NA	filtered	filtered
1972	inlysate	Calmidazolium_vs_DMSO	BTD	58.3425958057204	-0.400453248332972	0.233817391349988	-1.71267520358892	0.0867723094148399	0.34567858552375	non-DEG	non-sig
1973	inlysate	Calmidazolium_vs_DMSO	BTF3	994.150030928222	-0.23731468611122	0.0762928388469533	-3.11057616544174	0.00186722734074162	0.0271098744110275	DEG	non-sig
1974	inlysate	Calmidazolium_vs_DMSO	BTF3L4	82.7753140417301	-0.321711902001452	0.199352865450243	-1.61378117778673	0.106574898607768	0.383390365675703	non-DEG	non-sig
1975	inlysate	Calmidazolium_vs_DMSO	BTF3P11	0	NA	NA	NA	NA	NA	filtered	filtered
1976	inlysate	Calmidazolium_vs_DMSO	BTG1	529.896389939572	0.267422202153671	0.0861473668421211	3.1042411620516	0.00190767765642539	0.0275776077900805	DEG	non-sig
1977	inlysate	Calmidazolium_vs_DMSO	BTG2	25.2981525844483	0.40493978253748	0.411031304464356	0.98517990756248	0.324535708194778	0.653417170086464	non-DEG	non-sig
1978	inlysate	Calmidazolium_vs_DMSO	BTG3	58.4989798321735	0.227280124146653	0.250698652415485	0.906586939964797	0.364625270657307	0.687444191085376	non-DEG	non-sig
1979	inlysate	Calmidazolium_vs_DMSO	BTG3-AS1	0	NA	NA	NA	NA	NA	filtered	filtered
1980	inlysate	Calmidazolium_vs_DMSO	BTG4	0.10410334725843	1.75151709039793	3.11028038102898	0.563138005525557	0.573340913617347	NA	filtered	filtered
1981	inlysate	Calmidazolium_vs_DMSO	BTK	0	NA	NA	NA	NA	NA	filtered	filtered
1982	inlysate	Calmidazolium_vs_DMSO	BTLA	0.418921702142252	2.71419425386725	3.1145275570935	0.871462590750087	0.383501623251828	NA	filtered	filtered
1983	inlysate	Calmidazolium_vs_DMSO	BTN1A1	0	NA	NA	NA	NA	NA	filtered	filtered
1984	inlysate	Calmidazolium_vs_DMSO	BTN2A1	72.5013188787885	0.366642277474159	0.225602161160763	1.6251718316337	0.104125950652513	0.378766627880449	non-DEG	non-sig
1985	inlysate	Calmidazolium_vs_DMSO	BTN2A2	20.7945534498578	0.50681505256269	0.392743787101163	1.29044702731897	0.196895492954037	0.51583025233617	non-DEG	non-sig
1986	inlysate	Calmidazolium_vs_DMSO	BTN2A3P	4.28047908060332	0.33293141502713	0.893042660138847	0.372805723497428	0.709293042727906	NA	filtered	filtered
1987	inlysate	Calmidazolium_vs_DMSO	BTN3A1	21.4060869740795	-0.165875780286008	0.386208955584071	-0.429497498407697	0.667561213996466	0.873512041908903	non-DEG	non-sig
1988	inlysate	Calmidazolium_vs_DMSO	BTN3A2	21.4332013177207	-0.257829243199664	0.38941181860349	-0.662099173374584	0.50790766556379	0.78659806973561	non-DEG	non-sig
1989	inlysate	Calmidazolium_vs_DMSO	BTN3A3	14.4175494683642	-0.251244900544399	0.457179655927102	-0.549553982306816	0.582625329146169	0.828652704544664	non-DEG	non-sig
1990	inlysate	Calmidazolium_vs_DMSO	BTNL10	0	NA	NA	NA	NA	NA	filtered	filtered
1991	inlysate	Calmidazolium_vs_DMSO	BTNL2	0	NA	NA	NA	NA	NA	filtered	filtered
1992	inlysate	Calmidazolium_vs_DMSO	BTNL3	0	NA	NA	NA	NA	NA	filtered	filtered
1993	inlysate	Calmidazolium_vs_DMSO	BTNL8	0.112150829092494	1.53774639240293	3.10006108096852	0.496037449662929	0.619867989154798	NA	filtered	filtered
1994	inlysate	Calmidazolium_vs_DMSO	BTNL9	0.0896331704254513	1.91142613398001	3.08810026058256	0.618965050577545	0.535939382972483	NA	filtered	filtered
1995	inlysate	Calmidazolium_vs_DMSO	BTRC	44.1336196891075	-0.0239690788082427	0.292089509874001	-0.0820607313784816	0.934598419585852	0.975910781859943	non-DEG	non-sig
1996	inlysate	Calmidazolium_vs_DMSO	BUB1	58.2027167040328	-0.46950766270179	0.243019337505297	-1.93197655594611	0.0533623995789297	0.260429867022156	non-DEG	non-sig
1997	inlysate	Calmidazolium_vs_DMSO	BUB1B	41.0499453709902	-0.142071869297651	0.35331684283601	-0.40210896304084	0.687603836701746	0.882724110792551	non-DEG	non-sig
1998	inlysate	Calmidazolium_vs_DMSO	BUB1B-PAK6	0	NA	NA	NA	NA	NA	filtered	filtered
1999	inlysate	Calmidazolium_vs_DMSO	BUB3	335.897014542844	0.0138252087618471	0.103955777849201	0.132991249239673	0.894200301119573	0.961979638439229	non-DEG	non-sig
[truncated: 229,139 more rows]
